# Supplementary material for: Sterol methyltransferases in uncultured bacteria complicate eukaryotic biomarker interpretations
Source: Nat Commun. 2023 Apr 3;14:1859. doi: 10.1038/s41467-023-37552-3 (PMC10070321; doi:10.1038/s41467-023-37552-3)
Supplement: Supplementary file 4 — Supplementary Data 1 [file 41467_2023_37552_MOESM4_ESM.xlsx]

## Sheet: A. aerophoba meta
Query	Gene ID of homolog	E-value	Percent Identity
Saccharomyces cerevisiae S288C
ERG1 (SMO)	JGIcombinedJ30088_1000083512	1.4e-23	24.07
ERG7 (OSC)	JGIcombinedJ30088_1000083512	4.2e-95	33.39
ERG11 (14-demethylase)	JGIcombinedJ30088_1000083513	9.6e-70	30.92
ERG24 (14-reductase)	JGIcombinedJ30088_1000083514	2.1e-43	30.56
ERG6 (SMT)	JGIcombinedJ30088_100008359	4.1e-64	35.16
ERG6 (SMT)	JGIcombinedJ30088_1000083511	4.6e-86	42.36
Methylococcus capsulatus Bath
MCA1016 (sdmA)	JGIcombinedJ30088_1000083515	3.9e-107	47.06
MCA1017 (sdmB)	JGIcombinedJ30088_1000083516	4.5e-85	45.02
Calothrix sp. NIES-4105
2776180301 (sdmB)	JGIcombinedJ30088_1000083516	2e-129	52.45
Enhygromyxa salina DSM 15201
2639617892 (sdmB)	JGIcombinedJ30088_1000083516	2.2e-123	50.58
2639621181 (sdmC)	JGIcombinedJ30088_1000083516	1.8e-106	51.54

## Sheet: P. fic meta LXNJ01014139
Query	E-value	Percent Identity
Saccharomyces cerevisiae S288C
ERG1 (SMO)	1.6e-22	24.66
ERG7 (OSC)	3.7e-103	31.75
ERG11 (14-demethylase)	5.3e-70	30.25
ERG24 (14-reductase)	3.7e-41	29.36
ERG6 (SMT)	3.2e-83	41.61
Methylococcus capsulatus Bath
MCA1016 (sdmA)	7.4e-104	44
MCA1017 (sdmB)	1.7e-79	44.11
Calothrix sp. NIES-4105
2776180301 (sdmB)	8.6e-123	52.63
Enhygromyxa salina DSM 15201
2639617892 (sdmB)	2.8e-116	50
2639621181 (sdmC)	9.2e-104	50.15
Petrosia ficiformis LXNJ01014139 PetF_1000155113

## Sheet: P. fic meta LXNJ01003202
Query	E-value	Percent Identity
Saccharomyces cerevisiae S288C
ERG9 (SQS, partial)	6.4e-14	31.28
ERG1 (SMO)	5.3e-21	24.94
ERG7 (OSC)	1.4e-98	32.09
ERG11 (14-demethylase)	7.4e-75	31.57
ERG24 (14-reductase)	4.5e-49	32.78
ERG6 (SMT)	1.2e-78	40.97
Methylococcus capsulatus Bath
MCA1016 (sdmA)	5.6e-106	44.48
MCA1017 (sdmB)	1.4e-77	43.67
Calothrix sp. NIES-4105
2776180301 (sdmB)	1e-128	53.18
Enhygromyxa salina DSM 15201
2639617892 (sdmB)	4.1e-123	49.58
2639621181 (sdmC)	5.1e-104	49.69

## Sheet: S. foetidus meta
Query	E-value	Percent Identity
Saccharomyces cerevisiae S288C
ERG1 (SMO)	4e-21	24
ERG7 (OSC)	4e-87	32
ERG11 (14-demethylase)	3e-66	31
ERG24 (14-reductase, partial)	5e-15	36
ERG6 (SMT)	1e-77	41

## Sheet: T. swinhoei Chromatiales MAG
Query	Gene ID	E-value	Percent Identity
Saccharomyces cerevisiae S288C
ERG9 (SQS)	2690456166	2.3e-21	26.3
ERG1 (SMO)	2690455923	4.1e-23	23.08
ERG7 (OSC)	2690455923	3e-106	32.69
ERG11 (14-demethylase)	2690455924	2.3e-77	32.56
ERG24 (14-reductase)	2690455925	9e-43	29.64
ERG6 (SMT)	2690455922	3.3e-87	41.57
ERG6 (SMT)	2690456335	4.2e-67	34.5
Methylococcus capsulatus Bath
MCA1016 (sdmA)	2690455926	2.2e-102	44.54
MCA1017 (sdmB)	2690455927	5.4e-79	42.77
Calothrix sp. NIES-4105
2776180301 (sdmB)	2690455927	1.7e-130	54.05
Enhygromyxa salina DSM 15201
2639617892 (sdmB)	2690455927	7.8e-121	48.32
2639621181 (sdmC)	2690455927	2.1e-105	50.93
Homo sapiens
DHCR24 (24-dehydrocholesterol reductase)	2690455920	4e-134	40.8

## Sheet: Marine sediment Thailand meta
Query	Gene ID	E-value	Percent Identity
Saccharomyces cerevisiae S288C
ERG9 (SQS)	Ga0118733_10001260211	4.3e-16	24.45
ERG1 (SMO)	Ga0118733_10001260212	3.2e-26	24.18
ERG7 (OSC)	Ga0118733_1000126029	1.3e-104	32.39
ERG11 (14-demethylase)	Ga0118733_1000126023	1.3e-62	28.39
ERG6 (SMT)	Ga0118733_1000126028	2.9e-76	37.69

## Sheet: Lake sediment Walker Lake meta
Query	Gene ID	E-value	Percent Identity
Saccharomyces cerevisiae S288C
ERG6 (SMT)	Ga0114946_100084975	4.8e-89	42.4
ERG4 (24-reductase)	Ga0114946_100084976	4.9e-113	40.95

## Sheet: Hot spring Beatty Nevada meta
Query	Gene ID	E-value	Percent Identity
Saccharomyces cerevisiae S288C
ERG24 (14-reductase)	Ga0114945_100210813	2.2e-40	27.9
ERG6 (SMT)	Ga0114945_100210811	2.7e-88	41.82
ERG4 (24-reductase)	Ga0114945_100210812	1.1e-81	33.79

## Sheet: Hot spring sediment Dewer meta
Query	Gene ID	E-value	Percent Identity
Saccharomyces cerevisiae S288C
ERG7 (OSC)	Ga0073932_10040972	7e-138	36.65
ERG6 (SMT)	Ga0073932_10040971	3.9e-73	39.15

## Sheet: Nitrospira MAG
Query	Gene ID	E-value	Percent Identity
Saccharomyces cerevisiae S288C
ERG9 (SQS)	2682229843	2.8e-15	24.7
ERG1 (SMO)	2682229279	3.5e-25	23.93
ERG7 (OSC)	2682229279	3.2e-102	32.79
ERG11 (14-demethylase)	2682229278	2.5e-72	31.46
ERG24 (14-reductase)	2682229277	8.2e-45	30.08
ERG6 (SMT)	2682229274	2.1e-82	38.81
ERG6 (SMT)	2682229270	6.5e-63	35.63
Methylococcus capsulatus Bath
MCA1016 (sdmA)	2682229276	5.8e-110	46.55
MCA1017 (sdmB)	2682229275	1.7e-79	43.81
Calothrix sp. NIES-4105
2776180301 (sdmB)	2682229275	1.7e-130	52.87
Enhygromyxa salina DSM 15201
2639617892 (sdmB)	2682229275	8.4e-124	51.34
2639621181 (sdmC)	2682229275	5e-107	51.35

[truncated: 2 more sheets: Sandaracinus MAG, Spirochaetes MAG]
