# Supplementary material for: Sterol methyltransferases in uncultured bacteria complicate eukaryotic biomarker interpretations
Source: Nat Commun. 2023 Apr 3;14:1859. doi: 10.1038/s41467-023-37552-3 (PMC10070321; doi:10.1038/s41467-023-37552-3)
Supplement: Supplementary file 5 — Supplementary Data 2 [file 41467_2023_37552_MOESM5_ESM.xlsx]

## Sheet: empty desmo
#"+ EIC(456.8, 470.8, 484.8, 498.8) Scan MB_1220_037.D "
#Point	X(Minutes)	Y(Counts)
0	10.096	0
1	10.105	0
2	10.114	0
3	10.123	0
4	10.132	0
5	10.141	0
6	10.149	0
7	10.158	0
8	10.167	0
9	10.176	0
10	10.185	0
11	10.194	0
12	10.203	0
13	10.212	0
14	10.221	0
15	10.23	0
16	10.239	0
17	10.248	0
18	10.257	0
19	10.265	0
20	10.274	0
21	10.283	0
22	10.292	0
23	10.301	0
24	10.31	0
25	10.319	0
26	10.328	0
27	10.337	0
28	10.346	0
29	10.355	0
30	10.364	0
31	10.373	0
32	10.381	0
33	10.39	0
34	10.399	0
35	10.408	0
36	10.417	0
37	10.426	0
38	10.435	0
39	10.444	0
40	10.453	0
41	10.462	0
42	10.471	0
43	10.48	0
44	10.489	0
45	10.497	0
46	10.506	0
47	10.515	0
48	10.524	0
49	10.533	0
50	10.542	0
51	10.551	0
52	10.56	0
53	10.569	0
54	10.578	0
55	10.587	0
56	10.596	0
57	10.605	0
58	10.613	0
59	10.622	0
60	10.631	0
61	10.64	0
62	10.649	0
63	10.658	0
64	10.667	0
65	10.676	0
66	10.685	0
67	10.694	0
68	10.703	0
69	10.712	0
70	10.721	0
71	10.729	0
72	10.738	0
73	10.747	0
74	10.756	0
75	10.765	0
76	10.774	0
77	10.783	0
78	10.792	0
79	10.801	0
80	10.81	0
81	10.819	0
82	10.828	0
83	10.836	0
84	10.845	0
85	10.854	0
86	10.863	0
87	10.872	0
88	10.881	0
89	10.89	0
90	10.899	0
91	10.908	0
92	10.917	0
93	10.926	0
94	10.935	0
95	10.944	0
96	10.952	0
97	10.961	0
98	10.97	0
99	10.979	0
100	10.988	0
101	10.997	0
102	11.006	0
103	11.015	0
104	11.024	0
105	11.033	0
106	11.042	0
107	11.051	0
108	11.06	0
109	11.068	0
110	11.077	0
111	11.086	0
112	11.095	0
113	11.104	0
114	11.113	0
115	11.122	0
116	11.131	0
117	11.14	0
118	11.149	0
119	11.158	0
120	11.167	0
121	11.176	0
122	11.184	0
123	11.193	0
124	11.202	0
125	11.211	0
126	11.22	0
127	11.229	0
128	11.238	0
129	11.247	0
130	11.256	0
131	11.265	0
132	11.274	0
133	11.283	0
134	11.292	0
135	11.3	0
136	11.309	0
137	11.318	0
138	11.327	0
139	11.336	0
140	11.345	0
141	11.354	0
142	11.363	0
143	11.372	0
144	11.381	0
145	11.39	0
146	11.399	0
147	11.408	0
148	11.416	0
149	11.425	0
150	11.434	0
151	11.443	0
152	11.452	0
153	11.461	0
154	11.47	0
155	11.479	0
156	11.488	0
157	11.497	0
158	11.506	0
159	11.515	0
160	11.523	0
161	11.532	0
162	11.541	0
163	11.55	0
164	11.559	0
165	11.568	0
166	11.577	0
167	11.586	0
168	11.595	0
169	11.604	0
170	11.613	0
171	11.622	0
172	11.631	0
173	11.639	0
174	11.648	0
175	11.657	0
176	11.666	0
177	11.675	0
178	11.684	0
179	11.693	0
180	11.702	184
181	11.711	0
182	11.72	0
183	11.729	0
184	11.738	0
185	11.747	0
186	11.755	0
187	11.764	0
188	11.773	0
189	11.782	0
190	11.791	0
191	11.8	0
192	11.809	0
193	11.818	0
194	11.827	0
195	11.836	0
196	11.845	0
197	11.854	0
198	11.863	0
199	11.871	0
200	11.88	0
201	11.889	0
202	11.898	0
203	11.907	0
204	11.916	0
205	11.925	0
206	11.934	0
207	11.943	0
208	11.952	0
209	11.961	0
210	11.97	0
211	11.979	0
212	11.987	0
213	11.996	0
214	12.005	0
215	12.014	0
216	12.023	0
217	12.032	0
218	12.041	0
219	12.05	366
220	12.059	0
221	12.068	0
222	12.077	0
223	12.086	0
224	12.095	0
225	12.103	0
226	12.112	0
227	12.121	0
228	12.13	0
229	12.139	0
230	12.148	0
231	12.157	0
232	12.166	0
233	12.175	0
234	12.184	0
235	12.193	0
236	12.202	0
237	12.21	0
238	12.219	0
239	12.228	0
240	12.237	0
241	12.246	0
242	12.255	0
243	12.264	0
244	12.273	0
245	12.282	0
246	12.291	0
247	12.3	0
248	12.309	0
249	12.318	0
250	12.326	0
251	12.335	0
252	12.344	0
253	12.353	0
254	12.362	0
255	12.371	0
256	12.38	0
257	12.389	0
258	12.398	0
259	12.407	0
260	12.416	0
261	12.425	0
262	12.434	0
263	12.442	151
264	12.451	0
265	12.46	0
266	12.469	0
267	12.478	0
268	12.487	0
269	12.496	0
270	12.505	0
271	12.514	0
272	12.523	0
273	12.532	0
274	12.541	0
275	12.55	0
276	12.558	0
277	12.567	0
278	12.576	0
279	12.585	0
280	12.594	0
281	12.603	0
282	12.612	0
283	12.621	0
284	12.63	194
285	12.639	0
286	12.648	0
287	12.657	0
288	12.666	0
289	12.674	0
290	12.683	0
291	12.692	0
292	12.701	0
293	12.71	0
294	12.719	0
295	12.728	0
296	12.737	0
297	12.746	0
298	12.755	194
299	12.764	0
300	12.773	0
301	12.782	0
302	12.79	0
303	12.799	0
304	12.808	0
305	12.817	0
306	12.826	0
307	12.835	0
308	12.844	0
309	12.853	0
310	12.862	0
311	12.871	0
312	12.88	0
313	12.889	0
314	12.897	0
315	12.906	0
316	12.915	0
317	12.924	0
318	12.933	0
319	12.942	0
320	12.951	0
321	12.96	0
322	12.969	0
323	12.978	0
324	12.987	0
325	12.996	0
326	13.005	0
327	13.013	0
328	13.022	0
329	13.031	0
330	13.04	0
331	13.049	0
332	13.058	0
333	13.067	0
334	13.076	0
335	13.085	0
336	13.094	0
337	13.103	0
338	13.112	0
339	13.121	0
340	13.129	0
341	13.138	0
342	13.147	0
343	13.156	0
344	13.165	0
345	13.174	0
346	13.183	0
347	13.192	0
348	13.201	0
349	13.21	0
350	13.219	0
351	13.228	0
352	13.237	0
353	13.245	0
354	13.254	0
355	13.263	0
356	13.272	0
357	13.281	0
358	13.29	0
359	13.299	0
360	13.308	0
361	13.317	0
362	13.326	0
363	13.335	0
364	13.344	0
365	13.353	0
366	13.361	0
367	13.37	0
368	13.379	150
369	13.388	0
370	13.397	0
371	13.406	172
372	13.415	0
373	13.424	0
374	13.433	0
375	13.442	0
376	13.451	0
377	13.46	0
378	13.469	0
379	13.477	0
380	13.486	0
381	13.495	0
382	13.504	228
383	13.513	0
384	13.522	155
385	13.531	0
386	13.54	0
387	13.549	0
388	13.558	0
389	13.567	0
390	13.576	0
391	13.584	0
392	13.593	0
393	13.602	0
394	13.611	0
395	13.62	0
396	13.629	0
397	13.638	0
398	13.647	0
399	13.656	0
400	13.665	0
401	13.674	0
402	13.683	0
403	13.692	0
404	13.7	0
405	13.709	0
406	13.718	0
407	13.727	0
408	13.736	161
409	13.745	162
410	13.754	0
411	13.763	0
412	13.772	0
413	13.781	0
414	13.79	0
415	13.799	0
416	13.808	0
417	13.816	0
418	13.825	0
419	13.834	0
420	13.843	0
421	13.852	0
422	13.861	168
423	13.87	0
424	13.879	251
425	13.888	188
426	13.897	0
427	13.906	0
428	13.915	0
429	13.924	0
430	13.932	0
431	13.941	175
432	13.95	0
433	13.959	0
434	13.968	0
435	13.977	0
436	13.986	0
437	13.995	0
438	14.004	0
439	14.013	0
440	14.022	150
441	14.031	0
442	14.04	0
443	14.048	0
444	14.057	0
445	14.066	153
446	14.075	0
447	14.084	185
448	14.093	0
449	14.102	0
450	14.111	0
451	14.12	207
452	14.129	0
453	14.138	0
454	14.147	0
455	14.156	0
456	14.164	0
457	14.173	0
458	14.182	0
459	14.191	0
460	14.2	157
461	14.209	0
462	14.218	202
463	14.227	0
464	14.236	0
465	14.245	0
466	14.254	0
467	14.263	0
468	14.271	0
469	14.28	0
470	14.289	0
471	14.298	0
472	14.307	0
473	14.316	0
474	14.325	0
475	14.334	0
476	14.343	0
477	14.352	0
478	14.361	0
479	14.37	0
480	14.379	0
481	14.387	0
482	14.396	0
483	14.405	0
484	14.414	0
485	14.423	0
486	14.432	0
487	14.441	0
488	14.45	0
489	14.459	0
490	14.468	0
491	14.477	0
492	14.486	0
493	14.495	0
494	14.503	0
495	14.512	0
496	14.521	0
497	14.53	0
498	14.539	0
499	14.548	0
500	14.557	0
501	14.566	0
502	14.575	0
503	14.584	0
504	14.593	205
505	14.602	211
506	14.611	0
507	14.619	0
508	14.628	0
509	14.637	0
510	14.646	196
511	14.655	0
512	14.664	0
513	14.673	0
514	14.682	0
515	14.691	0
516	14.7	0
517	14.709	165
518	14.718	0
519	14.727	175
520	14.735	162
521	14.744	0
522	14.753	233
523	14.762	226
524	14.771	0
525	14.78	217
526	14.789	228
527	14.798	0
528	14.807	232
529	14.816	172
530	14.825	314
531	14.834	0
532	14.842	174
533	14.851	201
534	14.86	173
535	14.869	398
536	14.878	201
537	14.887	210
538	14.896	179
539	14.905	226
540	14.914	412
541	14.923	385
542	14.932	473
543	14.941	353
544	14.95	503
545	14.958	430
546	14.967	374
547	14.976	490
548	14.985	443
549	14.994	410
550	15.003	322
551	15.012	234
552	15.021	151
553	15.03	0
554	15.039	157
555	15.048	249
556	15.057	171
557	15.066	173
558	15.074	171
559	15.083	165
560	15.092	0
561	15.101	0
562	15.11	335
563	15.119	191
564	15.128	234
565	15.137	0
566	15.146	162
567	15.155	193
568	15.164	0
569	15.173	174
570	15.182	153
571	15.19	172
572	15.199	235
573	15.208	180
574	15.217	0
575	15.226	0
576	15.235	182
577	15.244	0
578	15.253	220
579	15.262	0
580	15.271	200
581	15.28	182
582	15.289	193
583	15.298	0
584	15.306	0
585	15.315	166
586	15.324	167
587	15.333	0
588	15.342	0
589	15.351	177
590	15.36	150
591	15.369	0
592	15.378	187
593	15.387	0
594	15.396	202
595	15.405	166
596	15.414	232
597	15.422	217
598	15.431	0
599	15.44	189
600	15.449	0
601	15.458	166
602	15.467	0
603	15.476	174
604	15.485	0
605	15.494	229
606	15.503	0
607	15.512	0
608	15.521	0
609	15.529	0
610	15.538	173
611	15.547	185
612	15.556	0
613	15.565	0
614	15.574	0
615	15.583	155
616	15.592	0
617	15.601	0
618	15.61	171
619	15.619	150
620	15.628	168
621	15.637	213
622	15.645	0
623	15.654	182
624	15.663	0
625	15.672	163
626	15.681	182
627	15.69	0
628	15.699	158
629	15.708	0
630	15.717	201
631	15.726	154
632	15.735	0
633	15.744	156
634	15.753	334
635	15.761	333
636	15.77	0
637	15.779	368
638	15.788	168
639	15.797	165
640	15.806	0
641	15.815	0
642	15.824	0
643	15.833	0
644	15.842	0
645	15.851	0
646	15.86	0
647	15.869	0
648	15.877	0
649	15.886	0
650	15.895	0
651	15.904	0
652	15.913	0
653	15.922	0
654	15.931	0
655	15.94	0
656	15.949	0
657	15.958	0
658	15.967	0
659	15.976	0
660	15.985	0
661	15.993	0
662	16.002	0
663	16.011	0
664	16.02	0
665	16.029	0
666	16.038	0
667	16.047	0
668	16.056	0
669	16.065	0
670	16.074	0
671	16.083	0
672	16.092	0
673	16.101	0
674	16.109	0
675	16.118	0
676	16.127	0
677	16.136	0
678	16.145	0
679	16.154	0
680	16.163	464
681	16.172	541
682	16.181	635
683	16.19	238
684	16.199	340
685	16.208	190
686	16.216	171
687	16.225	175
688	16.234	313
689	16.243	242
690	16.252	196
691	16.261	0
692	16.27	336
693	16.279	486
694	16.288	612
695	16.297	210
696	16.306	208
697	16.315	155
698	16.324	168
699	16.332	229
700	16.341	167
701	16.35	0
702	16.359	0
703	16.368	170
704	16.377	379
705	16.386	174
706	16.395	190
707	16.404	0
708	16.413	227
709	16.422	184
710	16.431	260
711	16.44	0
712	16.448	0
713	16.457	0
714	16.466	159
715	16.475	225
716	16.484	173
717	16.493	182
718	16.502	152
719	16.511	0
720	16.52	374
721	16.529	170
722	16.538	218
723	16.547	378
724	16.556	0
725	16.564	178
726	16.573	314
727	16.582	0
728	16.591	413
729	16.6	0
730	16.609	0
731	16.618	0
732	16.627	175
733	16.636	169
734	16.645	369
735	16.654	403
736	16.663	386
737	16.672	233
738	16.68	0
739	16.689	0
740	16.698	223
741	16.707	0
742	16.716	377
743	16.725	0
744	16.734	0
745	16.743	0
746	16.752	296
747	16.761	202
748	16.77	0
749	16.779	181
750	16.788	178
751	16.796	0
752	16.805	150
753	16.814	0
754	16.823	0
755	16.832	154
756	16.841	259
757	16.85	159
758	16.859	163
759	16.868	0
760	16.877	362
761	16.886	198
762	16.895	323
763	16.903	0
764	16.912	183
765	16.921	530
766	16.93	205
767	16.939	0
768	16.948	390
769	16.957	161
770	16.966	232
771	16.975	167
772	16.984	0
773	16.993	191
774	17.002	197
775	17.011	0
776	17.019	188
777	17.028	382
778	17.037	158
779	17.046	0
780	17.055	0
781	17.064	152
782	17.073	167
783	17.082	0
784	17.091	165
785	17.1	150
786	17.109	0
787	17.118	0
788	17.127	0
789	17.135	332
790	17.144	206
791	17.153	0
792	17.162	227
793	17.171	0
794	17.18	0
795	17.189	178
796	17.198	176
797	17.207	0
798	17.216	168
799	17.225	335
800	17.234	215
801	17.243	460
802	17.251	165
803	17.26	190
804	17.269	162
805	17.278	0
806	17.287	169
807	17.296	171
808	17.305	392
809	17.314	338
810	17.323	0
811	17.332	0
812	17.341	0
813	17.35	376
814	17.359	328
815	17.367	246
816	17.376	297
817	17.385	376
818	17.394	221
819	17.403	547
820	17.412	408
821	17.421	332
822	17.43	417
823	17.439	440
824	17.448	207
825	17.457	0
826	17.466	324
827	17.475	163
828	17.483	486
829	17.492	526
830	17.501	528
831	17.51	699
832	17.519	382
833	17.528	474
834	17.537	363
835	17.546	0
836	17.555	190
837	17.564	421
838	17.573	450
839	17.582	172
840	17.59	0
841	17.599	212
842	17.608	0
843	17.617	321
844	17.626	404
845	17.635	373
846	17.644	415
847	17.653	391
848	17.662	649
849	17.671	733
850	17.68	408
851	17.689	360
852	17.698	176
853	17.706	0
854	17.715	209
855	17.724	230
856	17.733	261
857	17.742	160
858	17.751	252
859	17.76	222
860	17.769	191
861	17.778	169
862	17.787	194
863	17.796	159
864	17.805	429
865	17.814	0
866	17.822	180
867	17.831	654
868	17.84	748
869	17.849	524
870	17.858	355
871	17.867	217
872	17.876	427
873	17.885	374
874	17.894	459
875	17.903	492
876	17.912	586
877	17.921	474
878	17.93	463
879	17.938	633
880	17.947	177
881	17.956	657
882	17.965	240
883	17.974	316
884	17.983	511
885	17.992	153
886	18.001	304
887	18.01	245
888	18.019	0
889	18.028	226
890	18.037	369
891	18.046	0
892	18.054	175
893	18.063	0
894	18.072	184
895	18.081	344
896	18.09	477
897	18.099	289
898	18.108	414
899	18.117	352
900	18.126	0
901	18.135	0
902	18.144	165
903	18.153	0
904	18.162	0
905	18.17	155
906	18.179	0
907	18.188	194
908	18.197	199
909	18.206	337
910	18.215	635
911	18.224	0
912	18.233	477
913	18.242	191
914	18.251	419
915	18.26	394
916	18.269	0
917	18.277	195
918	18.286	388
919	18.295	0
920	18.304	336
921	18.313	383
922	18.322	181
923	18.331	194
924	18.34	244
925	18.349	191
926	18.358	154
927	18.367	236
928	18.376	175
929	18.385	174
930	18.393	0
931	18.402	217
932	18.411	0
933	18.42	415
934	18.429	374
935	18.438	0
936	18.447	164
937	18.456	151
938	18.465	0
939	18.474	0
940	18.483	0
941	18.492	159
942	18.501	330
943	18.509	0
944	18.518	185
945	18.527	388
946	18.536	335
947	18.545	213
948	18.554	644
949	18.563	380
950	18.572	0
951	18.581	186
952	18.59	227
953	18.599	489
954	18.608	450
955	18.617	565
956	18.625	511
957	18.634	405
958	18.643	368
959	18.652	379
960	18.661	208
961	18.67	358
962	18.679	245
963	18.688	482
964	18.697	264
965	18.706	260
966	18.715	377
967	18.724	0
968	18.733	206
969	18.741	395
970	18.75	155
971	18.759	334
972	18.768	860
973	18.777	201
974	18.786	608
975	18.795	328
976	18.804	187
977	18.813	378
978	18.822	488
979	18.831	568
980	18.84	227
981	18.849	381
982	18.857	277
983	18.866	272
984	18.875	154
985	18.884	196
986	18.893	317
987	18.902	401
988	18.911	405
989	18.92	327
990	18.929	495
991	18.938	322
992	18.947	352
993	18.956	360
994	18.964	556
995	18.973	560
996	18.982	399
997	18.991	330
998	19	255
999	19.009	758
1000	19.018	455
1001	19.027	555
1002	19.036	553
1003	19.045	369
1004	19.054	539
1005	19.063	641
1006	19.072	449
1007	19.08	543
1008	19.089	523
1009	19.098	495
1010	19.107	452
1011	19.116	425
1012	19.125	483
1013	19.134	352
1014	19.143	446
1015	19.152	584
1016	19.161	465
1017	19.17	316
1018	19.179	591
1019	19.188	674
1020	19.196	716
1021	19.205	864
1022	19.214	1088
1023	19.223	1227
1024	19.232	1459
1025	19.241	1149
1026	19.25	2054
1027	19.259	2981
1028	19.268	3563
1029	19.277	1619
1030	19.286	526
1031	19.295	278
1032	19.304	416
1033	19.312	653
1034	19.321	1011
1035	19.33	1145
1036	19.339	2049
1037	19.348	1889
1038	19.357	1529
1039	19.366	1656
1040	19.375	2217
1041	19.384	1935
1042	19.393	1354
1043	19.402	718
1044	19.411	556
1045	19.42	421
1046	19.428	401
1047	19.437	456
1048	19.446	260
1049	19.455	218
1050	19.464	198
1051	19.473	430
1052	19.482	300
1053	19.491	182
1054	19.5	416
1055	19.509	445
1056	19.518	596
1057	19.527	377
1058	19.536	492
1059	19.544	532
1060	19.553	472
1061	19.562	599
1062	19.571	261
1063	19.58	387
1064	19.589	586
1065	19.598	390
1066	19.607	669
1067	19.616	493
1068	19.625	574
1069	19.634	506
1070	19.643	685
1071	19.651	929
1072	19.66	480
1073	19.669	650
1074	19.678	399
1075	19.687	470
1076	19.696	464
1077	19.705	293
1078	19.714	548
1079	19.723	502
1080	19.732	790
1081	19.741	684
1082	19.75	635
1083	19.759	406
1084	19.767	581
1085	19.776	667
1086	19.785	698
1087	19.794	683
1088	19.803	602
1089	19.812	519
1090	19.821	432
1091	19.83	492
1092	19.839	397
1093	19.848	413
1094	19.857	398
1095	19.866	169
1096	19.875	567
1097	19.883	573
1098	19.892	552
1099	19.901	317
1100	19.91	724
1101	19.919	463
1102	19.928	492
1103	19.937	371
1104	19.946	482
1105	19.955	574
1106	19.964	545
1107	19.973	592
1108	19.982	566
1109	19.991	591
1110	19.999	423
1111	20.008	540
1112	20.017	351
1113	20.026	593
1114	20.035	528
1115	20.044	170
1116	20.053	207
1117	20.062	345
1118	20.071	441
1119	20.08	272
1120	20.089	419
1121	20.098	375
1122	20.107	319
1123	20.115	372
1124	20.124	234
1125	20.133	523
1126	20.142	501
1127	20.151	565
1128	20.16	751
1129	20.169	606
1130	20.178	508
1131	20.187	668
1132	20.196	483
1133	20.205	610
1134	20.214	515
1135	20.223	506
1136	20.231	489
1137	20.24	626
1138	20.249	880
1139	20.258	1139
1140	20.267	1076
1141	20.276	1142
1142	20.285	1138
1143	20.294	741
1144	20.303	978
1145	20.312	995
1146	20.321	807
1147	20.33	863
1148	20.338	1060
1149	20.347	942
1150	20.356	1177
1151	20.365	1126
1152	20.374	1194
1153	20.383	1275
1154	20.392	1135
1155	20.401	1152
1156	20.41	1284
1157	20.419	1210
1158	20.428	1016
1159	20.437	890
1160	20.446	861
1161	20.454	942
1162	20.463	926
1163	20.472	977
1164	20.481	920
1165	20.49	731
1166	20.499	1156
1167	20.508	1163
1168	20.517	1660
1169	20.526	1945
1170	20.535	1678
1171	20.544	1243
1172	20.553	965
1173	20.562	726
1174	20.57	678
1175	20.579	913
1176	20.588	966
1177	20.597	937
1178	20.606	946
1179	20.615	933
1180	20.624	1185
1181	20.633	1456
1182	20.642	1573
1183	20.651	1923
1184	20.66	2727
1185	20.669	2565
1186	20.678	2608
1187	20.686	2248
1188	20.695	2116
1189	20.704	1745
1190	20.713	882
1191	20.722	781
1192	20.731	602
1193	20.74	661
1194	20.749	439
1195	20.758	543
1196	20.767	246
1197	20.776	305
1198	20.785	374
1199	20.794	210
1200	20.802	516
1201	20.811	445
1202	20.82	682
1203	20.829	857
1204	20.838	644
1205	20.847	727
1206	20.856	333
1207	20.865	591
1208	20.874	853
1209	20.883	1061
1210	20.892	1156
1211	20.901	1253
1212	20.91	1005
1213	20.918	947
1214	20.927	770
1215	20.936	316
1216	20.945	511
1217	20.954	0
1218	20.963	450
1219	20.972	0
1220	20.981	162
1221	20.99	186
1222	20.999	0
1223	21.008	174
1224	21.017	186
1225	21.025	216
1226	21.034	0
1227	21.043	0
1228	21.052	162
1229	21.061	0
1230	21.07	0
1231	21.079	0
1232	21.088	208
1233	21.097	161
1234	21.106	189
1235	21.115	0
1236	21.124	336
1237	21.133	0
1238	21.141	0
1239	21.15	0
1240	21.159	151
1241	21.168	196
1242	21.177	0
1243	21.186	154
1244	21.195	407
1245	21.204	222
1246	21.213	0
1247	21.222	201
1248	21.231	0
1249	21.24	157
1250	21.249	183
1251	21.257	156
1252	21.266	153
1253	21.275	0
1254	21.284	0
1255	21.293	0
1256	21.302	0
1257	21.311	183
1258	21.32	0
1259	21.329	162
1260	21.338	154
1261	21.347	151
1262	21.356	0
1263	21.365	157
1264	21.373	151
1265	21.382	175
1266	21.391	0
1267	21.4	472
1268	21.409	343
1269	21.418	987
1270	21.427	1740
1271	21.436	2352
1272	21.445	3620
1273	21.454	4790
1274	21.463	6311
1275	21.472	6664
1276	21.481	6353
1277	21.489	5222
1278	21.498	4102
1279	21.507	3154
1280	21.516	2629
1281	21.525	2226
1282	21.534	1935
1283	21.543	2067
1284	21.552	1301
1285	21.561	1121
1286	21.57	1338
1287	21.579	1414
1288	21.588	1592
1289	21.596	1541
1290	21.605	2784
1291	21.614	3643
1292	21.623	4859
1293	21.632	5824
1294	21.641	5816
1295	21.65	5848
1296	21.659	5801
1297	21.668	4454
1298	21.677	3288
1299	21.686	2347
1300	21.695	1918
1301	21.704	1088
1302	21.712	759
1303	21.721	707
1304	21.73	377
1305	21.739	155
1306	21.748	162
1307	21.757	0
1308	21.766	153
1309	21.775	168
1310	21.784	171
1311	21.793	209
1312	21.802	194
1313	21.811	168
1314	21.82	175
1315	21.828	0
1316	21.837	160
1317	21.846	358
1318	21.855	619
1319	21.864	507
1320	21.873	714
1321	21.882	982
1322	21.891	689
1323	21.9	917
1324	21.909	847
1325	21.918	877
1326	21.927	1091
1327	21.936	1150
1328	21.944	1184
1329	21.953	1096
1330	21.962	1582
1331	21.971	1230
1332	21.98	1778
1333	21.989	1888
1334	21.998	3011
1335	22.007	5057
1336	22.016	7254
1337	22.025	10328
1338	22.034	13948
1339	22.043	17888
1340	22.052	20091
1341	22.06	24851
1342	22.069	29808
1343	22.078	33524
1344	22.087	39854
1345	22.096	42273
1346	22.105	47000
1347	22.114	48192
1348	22.123	53761
1349	22.132	60532
1350	22.141	64874
1351	22.15	70016
1352	22.159	77370
1353	22.168	78042
1354	22.176	83760
1355	22.185	89589
1356	22.194	94114
1357	22.203	98984
1358	22.212	98413
1359	22.221	97397
1360	22.23	99028
1361	22.239	97466
1362	22.248	93327
1363	22.257	89386
1364	22.266	76144
1365	22.275	75015
1366	22.283	69594
1367	22.292	68097
1368	22.301	61149
1369	22.31	56145
1370	22.319	49769
1371	22.328	52292
1372	22.337	56886
1373	22.346	69121
1374	22.355	73932
1375	22.364	79840
1376	22.373	87394
1377	22.382	96046
1378	22.391	99645
1379	22.399	104968
1380	22.408	114814
1381	22.417	119194
1382	22.426	122063
1383	22.435	124631
1384	22.444	66288
1385	22.453	14811
1386	22.462	7936
1387	22.471	4181
1388	22.48	2570
1389	22.489	2679
1390	22.498	3711
1391	22.507	4267
1392	22.515	5277
1393	22.524	4728
1394	22.533	3529
1395	22.542	2304
1396	22.551	2141
1397	22.56	1828
1398	22.569	1628
1399	22.578	1413
1400	22.587	1385
1401	22.596	1248
1402	22.605	1170
1403	22.614	1016
1404	22.623	1001
1405	22.631	880
1406	22.64	1064
1407	22.649	1222
1408	22.658	1266
1409	22.667	939
1410	22.676	836
1411	22.685	1091
1412	22.694	639
1413	22.703	498
1414	22.712	314
1415	22.721	321
1416	22.73	417
1417	22.739	284
1418	22.747	0
1419	22.756	282
1420	22.765	153
1421	22.774	250
1422	22.783	185
1423	22.792	378
1424	22.801	543
1425	22.81	457
1426	22.819	711
1427	22.828	1058
1428	22.837	981
1429	22.846	973
1430	22.855	928
1431	22.863	835
1432	22.872	770
1433	22.881	771
1434	22.89	531
1435	22.899	741
1436	22.908	816
1437	22.917	543
1438	22.926	487
1439	22.935	0
1440	22.944	369
1441	22.953	0
1442	22.962	0
1443	22.97	0
1444	22.979	0
1445	22.988	0
1446	22.997	0
1447	23.006	0
1448	23.015	0
1449	23.024	0
1450	23.033	0
1451	23.042	0
1452	23.051	0
1453	23.06	0
1454	23.069	0
1455	23.078	0
1456	23.086	0
1457	23.095	0
1458	23.104	0
1459	23.113	0
1460	23.122	0
1461	23.131	0
1462	23.14	0
1463	23.149	0
1464	23.158	0
1465	23.167	191
1466	23.176	0
1467	23.185	0
1468	23.194	0
1469	23.202	0
1470	23.211	0
1471	23.22	0
1472	23.229	0
1473	23.238	193
1474	23.247	0
1475	23.256	0
1476	23.265	0
1477	23.274	0
1478	23.283	0
1479	23.292	0
1480	23.301	155
1481	23.31	0
1482	23.318	430
1483	23.327	0
1484	23.336	185
1485	23.345	0
1486	23.354	0
1487	23.363	0
1488	23.372	0
1489	23.381	0
1490	23.39	0
1491	23.399	0
1492	23.408	0
1493	23.417	0
1494	23.426	0
1495	23.434	0
1496	23.443	0
1497	23.452	262
1498	23.461	259
1499	23.47	0
1500	23.479	166
1501	23.488	0
1502	23.497	0
1503	23.506	0
1504	23.515	0
1505	23.524	0
1506	23.533	0
1507	23.542	0
1508	23.55	0
1509	23.559	171
1510	23.568	0
1511	23.577	0
1512	23.586	0
1513	23.595	0
1514	23.604	0
1515	23.613	0
1516	23.622	0
1517	23.631	0
1518	23.64	0
1519	23.649	0
1520	23.657	0
1521	23.666	0
1522	23.675	0
1523	23.684	0
1524	23.693	0
1525	23.702	182
1526	23.711	241
1527	23.72	206
1528	23.729	253
1529	23.738	258
1530	23.747	320
1531	23.756	313
1532	23.765	541
1533	23.773	576
1534	23.782	753
1535	23.791	843
1536	23.8	951
1537	23.809	711
1538	23.818	516
1539	23.827	550
1540	23.836	406
1541	23.845	257
1542	23.854	315
1543	23.863	491
1544	23.872	266
1545	23.881	357
1546	23.889	159
1547	23.898	200
1548	23.907	464
1549	23.916	373
1550	23.925	327
1551	23.934	505
1552	23.943	266
1553	23.952	589
1554	23.961	236
1555	23.97	241
1556	23.979	520
1557	23.988	784
1558	23.997	643
1559	24.005	562
1560	24.014	469
1561	24.023	911
1562	24.032	553
1563	24.041	694
1564	24.05	684
1565	24.059	346
1566	24.068	823
1567	24.077	739
1568	24.086	557
1569	24.095	592
1570	24.104	171
1571	24.113	507
1572	24.121	457
1573	24.13	413
1574	24.139	678
1575	24.148	995
1576	24.157	1296
1577	24.166	1613
1578	24.175	2238
1579	24.184	2440
1580	24.193	2201
1581	24.202	2079
1582	24.211	1788
1583	24.22	1159
1584	24.229	629
1585	24.237	589
1586	24.246	535
1587	24.255	0
1588	24.264	0
1589	24.273	162
1590	24.282	180
1591	24.291	201
1592	24.3	370
1593	24.309	0
1594	24.318	321
1595	24.327	426
1596	24.336	0
1597	24.344	193
1598	24.353	275
1599	24.362	200
1600	24.371	0
1601	24.38	0
1602	24.389	0
1603	24.398	0
1604	24.407	0
1605	24.416	0
1606	24.425	0
1607	24.434	184
1608	24.443	523
1609	24.452	839
1610	24.46	1660
1611	24.469	1991
1612	24.478	2238
1613	24.487	3591
1614	24.496	3941
1615	24.505	4029
1616	24.514	3538
1617	24.523	2797
1618	24.532	2096
1619	24.541	986
1620	24.55	791
1621	24.559	232
1622	24.568	217
1623	24.576	0
1624	24.585	0
1625	24.594	0
1626	24.603	0
1627	24.612	0
1628	24.621	313
1629	24.63	0
1630	24.639	157
1631	24.648	0
1632	24.657	0
1633	24.666	0
1634	24.675	0
1635	24.684	0
1636	24.692	0
1637	24.701	0
1638	24.71	201
1639	24.719	488
1640	24.728	707
1641	24.737	1004
1642	24.746	1431
1643	24.755	1415
1644	24.764	1821
1645	24.773	1373
1646	24.782	1112
1647	24.791	627
1648	24.8	369
1649	24.808	211
1650	24.817	0
1651	24.826	0
1652	24.835	0
1653	24.844	0
1654	24.853	0
1655	24.862	0
1656	24.871	0
1657	24.88	0
1658	24.889	155
1659	24.898	0
1660	24.907	0
1661	24.916	0
1662	24.924	0
1663	24.933	0
1664	24.942	0
1665	24.951	0
1666	24.96	0
1667	24.969	0
1668	24.978	0
1669	24.987	0
1670	24.996	0
1671	25.005	0
1672	25.014	0
1673	25.023	0
1674	25.031	0
1675	25.04	0
1676	25.049	0
1677	25.058	0
1678	25.067	0
1679	25.076	0
1680	25.085	0
1681	25.094	0
1682	25.103	0
1683	25.112	0
1684	25.121	0
1685	25.13	159
1686	25.139	0
1687	25.147	0
1688	25.156	0
1689	25.165	0
1690	25.174	0
1691	25.183	186
1692	25.192	0
1693	25.201	0
1694	25.21	0
1695	25.219	0
1696	25.228	0
1697	25.237	0
1698	25.246	0
1699	25.255	0
1700	25.263	0
1701	25.272	0
1702	25.281	0
1703	25.29	0
1704	25.299	0
1705	25.308	0
1706	25.317	0
1707	25.326	0
1708	25.335	0
1709	25.344	152
1710	25.353	0
1711	25.362	0
1712	25.371	0
1713	25.379	0
1714	25.388	0
1715	25.397	0
1716	25.406	0
1717	25.415	0
1718	25.424	0
1719	25.433	0
1720	25.442	0
1721	25.451	0
1722	25.46	0
1723	25.469	0
1724	25.478	0
1725	25.487	0
1726	25.495	0
1727	25.504	0
1728	25.513	0
1729	25.522	0
1730	25.531	0
1731	25.54	0
1732	25.549	0
1733	25.558	0
1734	25.567	0
1735	25.576	0
1736	25.585	0
1737	25.594	0
1738	25.603	0
1739	25.611	0
1740	25.62	0
1741	25.629	0
1742	25.638	150
1743	25.647	0
1744	25.656	0
1745	25.665	155
1746	25.674	0
1747	25.683	177
1748	25.692	0
1749	25.701	0
1750	25.71	215
1751	25.718	0
1752	25.727	0
1753	25.736	0
1754	25.745	0
1755	25.754	0
1756	25.763	0
1757	25.772	0
1758	25.781	0
1759	25.79	0
1760	25.799	160
1761	25.808	0
1762	25.817	0
1763	25.826	0
1764	25.834	0
1765	25.843	241
1766	25.852	0
1767	25.861	165
1768	25.87	240
1769	25.879	431
1770	25.888	647
1771	25.897	1083
1772	25.906	832
1773	25.915	803
1774	25.924	614
1775	25.933	728
1776	25.942	470
1777	25.95	372
1778	25.959	150
1779	25.968	160
1780	25.977	0
1781	25.986	185
1782	25.995	0
1783	26.004	0
1784	26.013	0
1785	26.022	0
1786	26.031	0
1787	26.04	175
1788	26.049	172
1789	26.058	155
1790	26.066	170
1791	26.075	0
1792	26.084	0
1793	26.093	0
1794	26.102	0
1795	26.111	776
1796	26.12	426
1797	26.129	485
1798	26.138	915
1799	26.147	826
1800	26.156	988
1801	26.165	874
1802	26.174	877
1803	26.182	841
1804	26.191	780
1805	26.2	502
1806	26.209	602
1807	26.218	246
1808	26.227	0
1809	26.236	0
1810	26.245	159
1811	26.254	0
1812	26.263	0
1813	26.272	0
1814	26.281	0
1815	26.29	162
1816	26.298	0
1817	26.307	0
1818	26.316	602
1819	26.325	400
1820	26.334	751
1821	26.343	877
1822	26.352	835
1823	26.361	1082
1824	26.37	646
1825	26.379	991
1826	26.388	632
1827	26.397	1039
1828	26.405	664
1829	26.414	886
1830	26.423	846
1831	26.432	527
1832	26.441	223
1833	26.45	211
1834	26.459	197
1835	26.468	0
1836	26.477	0
1837	26.486	0
1838	26.495	231
1839	26.504	219
1840	26.513	400
1841	26.521	353
1842	26.53	556
1843	26.539	221
1844	26.548	467
1845	26.557	346
1846	26.566	256
1847	26.575	190
1848	26.584	158
1849	26.593	216
1850	26.602	312
1851	26.611	506
1852	26.62	577
1853	26.629	400
1854	26.637	635
1855	26.646	780
1856	26.655	1068
1857	26.664	875
1858	26.673	787
1859	26.682	587
1860	26.691	546
1861	26.7	251
1862	26.709	164
1863	26.718	0
1864	26.727	0
1865	26.736	0
1866	26.745	178
1867	26.753	159
1868	26.762	260
1869	26.771	180
1870	26.78	0
1871	26.789	0
1872	26.798	0
1873	26.807	0
1874	26.816	203
1875	26.825	187
1876	26.834	0
1877	26.843	402
1878	26.852	380
1879	26.861	458
1880	26.869	575
1881	26.878	684
1882	26.887	343
1883	26.896	210
1884	26.905	268
1885	26.914	281
1886	26.923	481
1887	26.932	741
1888	26.941	492
1889	26.95	354
1890	26.959	242
1891	26.968	0
1892	26.977	0
1893	26.985	0
1894	26.994	487
1895	27.003	898
1896	27.012	942
1897	27.021	1743
1898	27.03	1323
1899	27.039	868
1900	27.048	794
1901	27.057	438
1902	27.066	363
1903	27.075	165
1904	27.084	153
1905	27.092	153
1906	27.101	156
1907	27.11	154
1908	27.119	199
1909	27.128	0
1910	27.137	180
1911	27.146	246
1912	27.155	238
1913	27.164	255
1914	27.173	190
1915	27.182	168
1916	27.191	261
1917	27.2	0
1918	27.208	165
1919	27.217	191
1920	27.226	223
1921	27.235	220
1922	27.244	199
1923	27.253	151
1924	27.262	209
1925	27.271	0
1926	27.28	471
1927	27.289	153
1928	27.298	500
1929	27.307	409
1930	27.316	599
1931	27.324	239
1932	27.333	185
1933	27.342	157
1934	27.351	0
1935	27.36	0
1936	27.369	150
1937	27.378	0
1938	27.387	0
1939	27.396	0
1940	27.405	0
1941	27.414	359
1942	27.423	333
1943	27.432	167
1944	27.44	0
1945	27.449	0
1946	27.458	187
1947	27.467	0
1948	27.476	0
1949	27.485	0
1950	27.494	0
1951	27.503	199
1952	27.512	436
1953	27.521	488
1954	27.53	436
1955	27.539	374
1956	27.548	0
1957	27.556	191
1958	27.565	0
1959	27.574	193
1960	27.583	246
1961	27.592	395
1962	27.601	395
1963	27.61	255
1964	27.619	180
1965	27.628	175
1966	27.637	195
1967	27.646	231
1968	27.655	425
1969	27.663	552
1970	27.672	711
1971	27.681	788
1972	27.69	1074
1973	27.699	656
1974	27.708	568
1975	27.717	358
1976	27.726	216
1977	27.735	429
1978	27.744	478
1979	27.753	344
1980	27.762	0
1981	27.771	322
1982	27.779	0
1983	27.788	157
1984	27.797	226
1985	27.806	0
1986	27.815	321
1987	27.824	0
1988	27.833	0
1989	27.842	0
1990	27.851	157
1991	27.86	226
1992	27.869	199
1993	27.878	160
1994	27.887	0
1995	27.895	194
1996	27.904	0
1997	27.913	214
[truncated: 2,474 more rows]

## Sheet: chondrilla desmo
#"+ EIC(456.8, 470.8, 484.8, 498.8) Scan MB_1220_070.D "
#Point	X(Minutes)	Y(Counts)
0	10.096	0
1	10.105	0
2	10.114	0
3	10.123	0
4	10.131	0
5	10.14	0
6	10.149	0
7	10.158	0
8	10.167	0
9	10.176	0
10	10.185	0
11	10.194	0
12	10.203	0
13	10.212	0
14	10.221	0
15	10.23	0
16	10.238	0
17	10.247	0
18	10.256	0
19	10.265	0
20	10.274	0
21	10.283	0
22	10.292	0
23	10.301	0
24	10.31	0
25	10.319	171
26	10.328	186
27	10.337	195
28	10.346	0
29	10.354	0
30	10.363	0
31	10.372	0
32	10.381	0
33	10.39	0
34	10.399	0
35	10.408	0
36	10.417	0
37	10.426	0
38	10.435	0
39	10.444	0
40	10.453	0
41	10.462	0
42	10.47	0
43	10.479	0
44	10.488	0
45	10.497	0
46	10.506	0
47	10.515	0
48	10.524	0
49	10.533	0
50	10.542	0
51	10.551	0
52	10.56	0
53	10.569	174
54	10.578	0
55	10.586	0
56	10.595	0
57	10.604	0
58	10.613	0
59	10.622	0
60	10.631	0
61	10.64	0
62	10.649	0
63	10.658	0
64	10.667	0
65	10.676	0
66	10.685	0
67	10.694	0
68	10.702	0
69	10.711	0
70	10.72	0
71	10.729	0
72	10.738	0
73	10.747	0
74	10.756	0
75	10.765	0
76	10.774	0
77	10.783	0
78	10.792	0
79	10.801	0
80	10.81	0
81	10.818	0
82	10.827	0
83	10.836	0
84	10.845	0
85	10.854	0
86	10.863	0
87	10.872	0
88	10.881	0
89	10.89	0
90	10.899	0
91	10.908	0
92	10.917	0
93	10.925	0
94	10.934	0
95	10.943	0
96	10.952	0
97	10.961	0
98	10.97	0
99	10.979	0
100	10.988	0
101	10.997	0
102	11.006	0
103	11.015	0
104	11.024	0
105	11.033	0
106	11.041	0
107	11.05	0
108	11.059	0
109	11.068	186
110	11.077	491
111	11.086	151
112	11.095	172
113	11.104	0
114	11.113	0
115	11.122	161
116	11.131	0
117	11.14	0
118	11.149	0
119	11.157	0
120	11.166	0
121	11.175	0
122	11.184	0
123	11.193	0
124	11.202	0
125	11.211	0
126	11.22	0
127	11.229	0
128	11.238	0
129	11.247	0
130	11.256	0
131	11.265	0
132	11.273	0
133	11.282	0
134	11.291	0
135	11.3	0
136	11.309	0
137	11.318	0
138	11.327	0
139	11.336	0
140	11.345	0
141	11.354	0
142	11.363	0
143	11.372	0
144	11.381	0
145	11.389	0
146	11.398	0
147	11.407	0
148	11.416	0
149	11.425	0
150	11.434	0
151	11.443	0
152	11.452	0
153	11.461	220
154	11.47	281
155	11.479	240
156	11.488	0
157	11.497	0
158	11.505	0
159	11.514	0
160	11.523	0
161	11.532	166
162	11.541	162
163	11.55	0
164	11.559	0
165	11.568	0
166	11.577	0
167	11.586	0
168	11.595	0
169	11.604	0
170	11.612	0
171	11.621	0
172	11.63	0
173	11.639	0
174	11.648	0
175	11.657	0
176	11.666	0
177	11.675	0
178	11.684	0
179	11.693	0
180	11.702	0
181	11.711	0
182	11.72	0
183	11.728	0
184	11.737	0
185	11.746	0
186	11.755	0
187	11.764	0
188	11.773	0
189	11.782	0
190	11.791	0
191	11.8	0
192	11.809	0
193	11.818	0
194	11.827	0
195	11.836	0
196	11.844	0
197	11.853	0
198	11.862	0
199	11.871	0
200	11.88	0
201	11.889	0
202	11.898	0
203	11.907	0
204	11.916	0
205	11.925	0
206	11.934	0
207	11.943	0
208	11.952	0
209	11.96	0
210	11.969	0
211	11.978	0
212	11.987	0
213	11.996	0
214	12.005	0
215	12.014	0
216	12.023	0
217	12.032	0
218	12.041	0
219	12.05	350
220	12.059	210
221	12.068	159
222	12.076	0
223	12.085	0
224	12.094	0
225	12.103	0
226	12.112	0
227	12.121	206
228	12.13	175
229	12.139	0
230	12.148	157
231	12.157	0
232	12.166	167
233	12.175	0
234	12.184	0
235	12.192	0
236	12.201	213
237	12.21	227
238	12.219	178
239	12.228	0
240	12.237	0
241	12.246	177
242	12.255	0
243	12.264	0
244	12.273	0
245	12.282	0
246	12.291	0
247	12.299	0
248	12.308	0
249	12.317	0
250	12.326	0
251	12.335	0
252	12.344	0
253	12.353	0
254	12.362	0
255	12.371	0
256	12.38	0
257	12.389	0
258	12.398	0
259	12.407	0
260	12.415	0
261	12.424	0
262	12.433	0
263	12.442	0
264	12.451	0
265	12.46	0
266	12.469	0
267	12.478	0
268	12.487	0
269	12.496	0
270	12.505	0
271	12.514	0
272	12.523	0
273	12.531	0
274	12.54	0
275	12.549	0
276	12.558	0
277	12.567	0
278	12.576	0
279	12.585	0
280	12.594	0
281	12.603	0
282	12.612	0
283	12.621	0
284	12.63	0
285	12.639	0
286	12.647	0
287	12.656	0
288	12.665	0
289	12.674	0
290	12.683	0
291	12.692	0
292	12.701	0
293	12.71	0
294	12.719	0
295	12.728	0
296	12.737	191
297	12.746	177
298	12.755	0
299	12.763	0
300	12.772	0
301	12.781	0
302	12.79	0
303	12.799	0
304	12.808	0
305	12.817	181
306	12.826	0
307	12.835	0
308	12.844	0
309	12.853	160
310	12.862	0
311	12.871	0
312	12.879	0
313	12.888	0
314	12.897	0
315	12.906	0
316	12.915	0
317	12.924	0
318	12.933	0
319	12.942	0
320	12.951	0
321	12.96	0
322	12.969	0
323	12.978	0
324	12.986	0
325	12.995	0
326	13.004	0
327	13.013	0
328	13.022	0
329	13.031	0
330	13.04	0
331	13.049	0
332	13.058	0
333	13.067	164
334	13.076	0
335	13.085	153
336	13.094	0
337	13.102	0
338	13.111	0
339	13.12	0
340	13.129	183
341	13.138	0
342	13.147	0
343	13.156	0
344	13.165	0
345	13.174	0
346	13.183	0
347	13.192	0
348	13.201	0
349	13.21	186
350	13.218	0
351	13.227	0
352	13.236	0
353	13.245	182
354	13.254	170
355	13.263	0
356	13.272	0
357	13.281	0
358	13.29	0
359	13.299	0
360	13.308	0
361	13.317	0
362	13.326	0
363	13.334	0
364	13.343	0
365	13.352	0
366	13.361	0
367	13.37	0
368	13.379	0
369	13.388	0
370	13.397	0
371	13.406	0
372	13.415	0
373	13.424	0
374	13.433	0
375	13.442	158
376	13.45	0
377	13.459	0
378	13.468	0
379	13.477	0
380	13.486	0
381	13.495	0
382	13.504	155
383	13.513	0
384	13.522	0
385	13.531	0
386	13.54	0
387	13.549	0
388	13.558	0
389	13.566	0
390	13.575	0
391	13.584	0
392	13.593	0
393	13.602	0
394	13.611	0
395	13.62	155
396	13.629	0
397	13.638	0
398	13.647	0
399	13.656	172
400	13.665	0
401	13.673	160
402	13.682	0
403	13.691	0
404	13.7	0
405	13.709	0
406	13.718	0
407	13.727	0
408	13.736	217
409	13.745	0
410	13.754	195
411	13.763	0
412	13.772	0
413	13.781	0
414	13.789	0
415	13.798	0
416	13.807	0
417	13.816	0
418	13.825	0
419	13.834	163
420	13.843	0
421	13.852	0
422	13.861	0
423	13.87	0
424	13.879	0
425	13.888	0
426	13.897	192
427	13.905	534
428	13.914	276
429	13.923	430
430	13.932	0
431	13.941	154
432	13.95	0
433	13.959	150
434	13.968	191
435	13.977	0
436	13.986	163
437	13.995	0
438	14.004	204
439	14.013	0
440	14.021	0
441	14.03	0
442	14.039	0
443	14.048	177
444	14.057	0
445	14.066	0
446	14.075	0
447	14.084	0
448	14.093	0
449	14.102	0
450	14.111	0
451	14.12	168
452	14.129	161
453	14.137	0
454	14.146	0
455	14.155	0
456	14.164	0
457	14.173	224
458	14.182	186
459	14.191	0
460	14.2	176
461	14.209	172
462	14.218	184
463	14.227	257
464	14.236	0
465	14.245	153
466	14.253	0
467	14.262	0
468	14.271	0
469	14.28	0
470	14.289	0
471	14.298	0
472	14.307	0
473	14.316	0
474	14.325	0
475	14.334	0
476	14.343	0
477	14.352	0
478	14.36	0
479	14.369	0
480	14.378	0
481	14.387	0
482	14.396	0
483	14.405	0
484	14.414	0
485	14.423	0
486	14.432	0
487	14.441	0
488	14.45	0
489	14.459	0
490	14.468	0
491	14.476	0
492	14.485	0
493	14.494	0
494	14.503	0
495	14.512	0
496	14.521	0
497	14.53	0
498	14.539	0
499	14.548	0
500	14.557	196
501	14.566	689
502	14.575	532
503	14.584	176
504	14.592	400
505	14.601	244
506	14.61	410
507	14.619	0
508	14.628	342
509	14.637	186
510	14.646	224
511	14.655	317
512	14.664	151
513	14.673	196
514	14.682	214
515	14.691	155
516	14.7	0
517	14.708	0
518	14.717	0
519	14.726	151
520	14.735	0
521	14.744	161
522	14.753	300
523	14.762	283
524	14.771	0
525	14.78	254
526	14.789	350
527	14.798	478
528	14.807	0
529	14.816	165
530	14.824	309
531	14.833	519
532	14.842	448
533	14.851	259
534	14.86	552
535	14.869	503
536	14.878	303
537	14.887	308
538	14.896	630
539	14.905	308
540	14.914	300
541	14.923	222
542	14.932	464
543	14.94	350
544	14.949	175
545	14.958	192
546	14.967	438
547	14.976	220
548	14.985	185
549	14.994	239
550	15.003	165
551	15.012	176
552	15.021	265
553	15.03	153
554	15.039	173
555	15.047	196
556	15.056	195
557	15.065	199
558	15.074	248
559	15.083	220
560	15.092	225
561	15.101	262
562	15.11	199
563	15.119	155
564	15.128	182
565	15.137	0
566	15.146	0
567	15.155	0
568	15.163	180
569	15.172	0
570	15.181	0
571	15.19	232
572	15.199	331
573	15.208	272
574	15.217	181
575	15.226	157
576	15.235	0
577	15.244	355
578	15.253	0
579	15.262	221
580	15.271	0
581	15.279	197
582	15.288	0
583	15.297	207
584	15.306	0
585	15.315	0
586	15.324	161
587	15.333	0
588	15.342	278
589	15.351	205
590	15.36	353
591	15.369	0
592	15.378	279
593	15.387	161
594	15.395	176
595	15.404	0
596	15.413	193
597	15.422	163
598	15.431	0
599	15.44	168
600	15.449	289
601	15.458	150
602	15.467	0
603	15.476	166
604	15.485	179
605	15.494	0
606	15.503	0
607	15.511	408
608	15.52	427
609	15.529	170
610	15.538	331
611	15.547	158
612	15.556	204
613	15.565	159
614	15.574	152
615	15.583	0
616	15.592	0
617	15.601	157
618	15.61	0
619	15.618	220
620	15.627	0
621	15.636	201
622	15.645	166
623	15.654	197
624	15.663	0
625	15.672	154
626	15.681	0
627	15.69	167
628	15.699	173
629	15.708	0
630	15.717	0
631	15.726	201
632	15.734	180
633	15.743	0
634	15.752	0
635	15.761	150
636	15.77	305
637	15.779	381
638	15.788	165
639	15.797	163
640	15.806	0
641	15.815	200
642	15.824	0
643	15.833	0
644	15.842	154
645	15.85	0
646	15.859	0
647	15.868	0
648	15.877	0
649	15.886	0
650	15.895	0
651	15.904	0
652	15.913	0
653	15.922	0
654	15.931	0
655	15.94	0
656	15.949	0
657	15.958	0
658	15.966	0
659	15.975	0
660	15.984	0
661	15.993	0
662	16.002	0
663	16.011	0
664	16.02	200
665	16.029	240
666	16.038	0
667	16.047	0
668	16.056	0
669	16.065	0
670	16.074	0
671	16.082	0
672	16.091	0
673	16.1	0
674	16.109	511
675	16.118	406
676	16.127	0
677	16.136	240
678	16.145	395
679	16.154	169
680	16.163	409
681	16.172	0
682	16.181	164
683	16.19	0
684	16.198	339
685	16.207	176
686	16.216	0
687	16.225	156
688	16.234	464
689	16.243	375
690	16.252	400
691	16.261	416
692	16.27	219
693	16.279	231
694	16.288	214
695	16.297	160
696	16.305	174
697	16.314	0
698	16.323	0
699	16.332	152
700	16.341	193
701	16.35	156
702	16.359	263
703	16.368	0
704	16.377	175
705	16.386	165
706	16.395	226
707	16.404	187
708	16.413	194
709	16.421	180
710	16.43	0
711	16.439	166
712	16.448	0
713	16.457	0
714	16.466	165
715	16.475	154
716	16.484	0
717	16.493	0
718	16.502	207
719	16.511	358
720	16.52	220
721	16.529	383
722	16.537	378
723	16.546	0
724	16.555	236
725	16.564	199
726	16.573	185
727	16.582	0
728	16.591	160
729	16.6	0
730	16.609	155
731	16.618	164
732	16.627	0
733	16.636	421
734	16.645	234
735	16.653	177
736	16.662	348
737	16.671	150
738	16.68	437
739	16.689	556
740	16.698	422
741	16.707	190
742	16.716	216
743	16.725	0
744	16.734	380
745	16.743	248
746	16.752	321
747	16.761	0
748	16.769	170
749	16.778	187
750	16.787	0
751	16.796	188
752	16.805	0
753	16.814	0
754	16.823	0
755	16.832	159
756	16.841	352
757	16.85	0
758	16.859	0
759	16.868	192
760	16.877	162
761	16.885	0
762	16.894	0
763	16.903	193
764	16.912	161
765	16.921	152
766	16.93	178
767	16.939	164
768	16.948	156
769	16.957	0
770	16.966	0
771	16.975	517
772	16.984	200
773	16.992	230
774	17.001	373
775	17.01	331
776	17.019	468
777	17.028	0
778	17.037	232
779	17.046	0
780	17.055	0
781	17.064	168
782	17.073	0
783	17.082	182
784	17.091	167
785	17.1	0
786	17.108	175
787	17.117	217
788	17.126	0
789	17.135	157
790	17.144	0
791	17.153	0
792	17.162	186
793	17.171	0
794	17.18	244
795	17.189	0
796	17.198	181
797	17.207	0
798	17.216	162
799	17.224	156
800	17.233	0
801	17.242	0
802	17.251	0
803	17.26	154
804	17.269	0
805	17.278	245
806	17.287	0
807	17.296	0
808	17.305	0
809	17.314	0
810	17.323	155
811	17.332	207
812	17.34	162
813	17.349	0
814	17.358	0
815	17.367	0
816	17.376	424
817	17.385	405
818	17.394	586
819	17.403	594
820	17.412	534
821	17.421	666
822	17.43	254
823	17.439	0
824	17.448	0
825	17.456	172
826	17.465	343
827	17.474	182
828	17.483	0
829	17.492	0
830	17.501	158
831	17.51	0
832	17.519	0
833	17.528	183
834	17.537	212
835	17.546	211
836	17.555	0
837	17.564	169
838	17.572	156
839	17.581	0
840	17.59	0
841	17.599	214
842	17.608	0
843	17.617	165
844	17.626	0
845	17.635	445
846	17.644	176
847	17.653	275
848	17.662	204
849	17.671	337
850	17.679	0
851	17.688	0
852	17.697	0
853	17.706	0
854	17.715	0
855	17.724	0
856	17.733	0
857	17.742	0
858	17.751	164
859	17.76	0
860	17.769	0
861	17.778	0
862	17.787	0
863	17.795	0
864	17.804	208
865	17.813	397
866	17.822	0
867	17.831	153
868	17.84	0
869	17.849	160
870	17.858	0
871	17.867	0
872	17.876	164
873	17.885	0
874	17.894	189
875	17.903	252
876	17.911	0
877	17.92	275
878	17.929	170
879	17.938	340
880	17.947	170
881	17.956	352
882	17.965	175
883	17.974	153
884	17.983	170
885	17.992	0
886	18.001	0
887	18.01	0
888	18.019	153
889	18.027	0
890	18.036	165
891	18.045	0
892	18.054	0
893	18.063	389
894	18.072	577
895	18.081	181
896	18.09	178
897	18.099	0
898	18.108	162
899	18.117	0
900	18.126	0
901	18.135	0
902	18.143	0
903	18.152	0
904	18.161	0
905	18.17	0
906	18.179	0
907	18.188	0
908	18.197	166
909	18.206	177
910	18.215	162
911	18.224	161
912	18.233	185
913	18.242	0
914	18.251	176
915	18.259	167
916	18.268	0
917	18.277	154
918	18.286	0
919	18.295	0
920	18.304	206
921	18.313	157
922	18.322	0
923	18.331	0
924	18.34	0
925	18.349	173
926	18.358	0
927	18.366	159
928	18.375	168
929	18.384	0
930	18.393	152
931	18.402	268
932	18.411	475
933	18.42	207
934	18.429	178
935	18.438	0
936	18.447	0
937	18.456	159
938	18.465	0
939	18.474	0
940	18.482	324
941	18.491	0
942	18.5	0
943	18.509	0
944	18.518	0
945	18.527	0
946	18.536	178
947	18.545	230
948	18.554	158
949	18.563	0
950	18.572	0
951	18.581	310
952	18.59	414
953	18.598	433
954	18.607	432
955	18.616	393
956	18.625	372
957	18.634	176
958	18.643	0
959	18.652	308
960	18.661	240
961	18.67	289
962	18.679	0
963	18.688	188
964	18.697	156
965	18.706	221
966	18.714	0
967	18.723	0
968	18.732	355
969	18.741	0
970	18.75	158
971	18.759	170
972	18.768	176
973	18.777	362
974	18.786	403
975	18.795	180
976	18.804	207
977	18.813	255
978	18.822	174
979	18.83	352
980	18.839	175
981	18.848	427
982	18.857	403
983	18.866	0
984	18.875	0
985	18.884	190
986	18.893	0
987	18.902	152
988	18.911	0
989	18.92	397
990	18.929	0
991	18.938	182
992	18.946	276
993	18.955	408
994	18.964	290
995	18.973	181
996	18.982	380
997	18.991	522
998	19	466
999	19.009	418
1000	19.018	528
1001	19.027	371
1002	19.036	471
1003	19.045	407
1004	19.053	0
1005	19.062	526
1006	19.071	0
1007	19.08	214
1008	19.089	387
1009	19.098	151
1010	19.107	0
1011	19.116	0
1012	19.125	364
1013	19.134	249
1014	19.143	186
1015	19.152	527
1016	19.161	773
1017	19.169	648
1018	19.178	586
1019	19.187	821
1020	19.196	963
1021	19.205	1507
1022	19.214	1841
1023	19.223	2483
1024	19.232	838
1025	19.241	522
1026	19.25	0
1027	19.259	310
1028	19.268	0
1029	19.277	261
1030	19.285	249
1031	19.294	697
1032	19.303	1008
1033	19.312	961
1034	19.321	944
1035	19.33	946
1036	19.339	1358
1037	19.348	1220
1038	19.357	952
1039	19.366	818
1040	19.375	311
1041	19.384	434
1042	19.393	0
1043	19.401	196
1044	19.41	182
1045	19.419	0
1046	19.428	196
1047	19.437	151
1048	19.446	157
1049	19.455	0
1050	19.464	201
1051	19.473	172
1052	19.482	227
1053	19.491	0
1054	19.5	221
1055	19.509	337
1056	19.517	328
1057	19.526	154
1058	19.535	222
1059	19.544	203
1060	19.553	208
1061	19.562	0
1062	19.571	178
1063	19.58	0
1064	19.589	0
1065	19.598	379
1066	19.607	248
1067	19.616	369
1068	19.625	258
1069	19.633	469
1070	19.642	376
1071	19.651	155
1072	19.66	261
1073	19.669	400
1074	19.678	277
1075	19.687	430
1076	19.696	0
1077	19.705	528
1078	19.714	484
1079	19.723	365
1080	19.732	348
1081	19.74	189
1082	19.749	196
1083	19.758	437
1084	19.767	172
1085	19.776	624
1086	19.785	324
1087	19.794	430
1088	19.803	434
1089	19.812	378
1090	19.821	350
1091	19.83	366
1092	19.839	209
1093	19.848	252
1094	19.856	179
1095	19.865	194
1096	19.874	180
1097	19.883	384
1098	19.892	195
1099	19.901	344
1100	19.91	0
1101	19.919	170
1102	19.928	361
1103	19.937	192
1104	19.946	237
1105	19.955	342
1106	19.964	196
1107	19.972	456
1108	19.981	431
1109	19.99	464
1110	19.999	234
1111	20.008	372
1112	20.017	421
1113	20.026	0
1114	20.035	159
1115	20.044	0
1116	20.053	347
1117	20.062	445
1118	20.071	0
1119	20.08	169
1120	20.088	185
1121	20.097	454
1122	20.106	218
1123	20.115	362
1124	20.124	507
1125	20.133	481
1126	20.142	413
1127	20.151	318
1128	20.16	408
1129	20.169	177
1130	20.178	434
1131	20.187	330
1132	20.196	199
1133	20.204	225
1134	20.213	451
1135	20.222	478
1136	20.231	555
1137	20.24	459
1138	20.249	734
1139	20.258	981
1140	20.267	625
1141	20.276	718
1142	20.285	636
1143	20.294	262
1144	20.303	438
1145	20.312	485
1146	20.32	526
1147	20.329	673
1148	20.338	781
1149	20.347	735
1150	20.356	788
1151	20.365	544
1152	20.374	889
1153	20.383	804
1154	20.392	816
1155	20.401	618
1156	20.41	614
1157	20.419	584
1158	20.427	859
1159	20.436	618
1160	20.445	410
1161	20.454	535
1162	20.463	474
1163	20.472	513
1164	20.481	774
1165	20.49	541
1166	20.499	661
1167	20.508	1023
1168	20.517	1043
1169	20.526	837
1170	20.535	510
1171	20.543	557
1172	20.552	372
1173	20.561	547
1174	20.57	662
1175	20.579	509
1176	20.588	632
1177	20.597	688
1178	20.606	841
1179	20.615	783
1180	20.624	1244
1181	20.633	1051
1182	20.642	1462
1183	20.651	1444
1184	20.659	1689
1185	20.668	1565
1186	20.677	1443
1187	20.686	874
1188	20.695	729
1189	20.704	275
1190	20.713	656
1191	20.722	464
1192	20.731	382
1193	20.74	267
1194	20.749	193
1195	20.758	259
1196	20.767	0
1197	20.775	0
1198	20.784	179
1199	20.793	178
1200	20.802	442
1201	20.811	398
1202	20.82	298
1203	20.829	257
1204	20.838	523
1205	20.847	383
1206	20.856	518
1207	20.865	499
1208	20.874	780
1209	20.883	704
1210	20.891	626
1211	20.9	363
1212	20.909	210
1213	20.918	0
1214	20.927	0
1215	20.936	191
1216	20.945	0
1217	20.954	0
1218	20.963	0
1219	20.972	0
1220	20.981	154
1221	20.99	0
1222	20.999	204
1223	21.007	0
1224	21.016	0
1225	21.025	0
1226	21.034	0
1227	21.043	0
1228	21.052	0
1229	21.061	0
1230	21.07	0
1231	21.079	0
1232	21.088	157
1233	21.097	0
1234	21.106	0
1235	21.114	0
1236	21.123	0
1237	21.132	0
1238	21.141	0
1239	21.15	0
1240	21.159	0
1241	21.168	165
1242	21.177	344
1243	21.186	0
1244	21.195	0
1245	21.204	197
1246	21.213	0
1247	21.222	152
1248	21.23	0
1249	21.239	223
1250	21.248	0
1251	21.257	0
1252	21.266	0
1253	21.275	0
1254	21.284	0
1255	21.293	0
1256	21.302	0
1257	21.311	0
1258	21.32	0
1259	21.329	166
1260	21.338	159
1261	21.346	0
1262	21.355	0
1263	21.364	0
1264	21.373	187
1265	21.382	167
1266	21.391	292
1267	21.4	696
1268	21.409	1510
1269	21.418	2108
1270	21.427	2539
1271	21.436	3880
1272	21.445	4357
1273	21.454	3488
1274	21.462	2057
1275	21.471	1598
1276	21.48	1047
1277	21.489	990
1278	21.498	957
1279	21.507	974
1280	21.516	1039
1281	21.525	842
1282	21.534	370
1283	21.543	511
1284	21.552	392
1285	21.561	459
1286	21.57	709
1287	21.578	1241
1288	21.587	2123
1289	21.596	3101
1290	21.605	4369
1291	21.614	3885
1292	21.623	3639
1293	21.632	2190
1294	21.641	1663
1295	21.65	916
1296	21.659	800
1297	21.668	261
1298	21.677	0
1299	21.685	175
1300	21.694	0
1301	21.703	0
1302	21.712	0
1303	21.721	0
1304	21.73	0
1305	21.739	0
1306	21.748	154
1307	21.757	0
1308	21.766	0
1309	21.775	0
1310	21.784	0
1311	21.793	0
1312	21.801	151
1313	21.81	0
1314	21.819	0
1315	21.828	171
1316	21.837	182
1317	21.846	402
1318	21.855	581
1319	21.864	507
1320	21.873	435
1321	21.882	448
1322	21.891	528
1323	21.9	526
1324	21.909	650
1325	21.917	540
1326	21.926	828
1327	21.935	591
1328	21.944	714
1329	21.953	848
1330	21.962	1144
1331	21.971	1617
1332	21.98	3040
1333	21.989	4609
1334	21.998	7661
1335	22.007	9968
1336	22.016	12562
1337	22.025	18172
1338	22.033	22485
1339	22.042	26065
1340	22.051	30635
1341	22.06	35606
1342	22.069	42981
1343	22.078	49407
1344	22.087	54683
1345	22.096	60415
1346	22.105	63352
1347	22.114	66029
1348	22.123	72140
1349	22.132	75879
1350	22.141	77205
1351	22.149	70919
1352	22.158	60088
1353	22.167	48311
1354	22.176	41868
1355	22.185	36692
1356	22.194	27821
1357	22.203	17885
1358	22.212	14495
1359	22.221	15450
1360	22.23	19175
1361	22.239	23995
1362	22.248	29052
1363	22.257	37240
1364	22.265	40963
1365	22.274	47904
1366	22.283	55209
1367	22.292	64911
1368	22.301	71601
1369	22.31	77520
1370	22.319	83543
1371	22.328	86763
1372	22.337	60850
1373	22.346	15799
1374	22.355	4701
1375	22.364	3299
1376	22.372	2024
1377	22.381	1637
1378	22.39	995
1379	22.399	564
1380	22.408	833
1381	22.417	1235
1382	22.426	1943
1383	22.435	1873
1384	22.444	1788
1385	22.453	1516
1386	22.462	1160
1387	22.471	815
1388	22.48	1194
1389	22.488	1000
1390	22.497	972
1391	22.506	1302
1392	22.515	1188
1393	22.524	872
1394	22.533	847
1395	22.542	807
1396	22.551	676
1397	22.56	440
1398	22.569	600
1399	22.578	428
1400	22.587	380
1401	22.596	417
1402	22.604	543
1403	22.613	450
1404	22.622	607
1405	22.631	381
1406	22.64	351
1407	22.649	351
1408	22.658	212
1409	22.667	251
1410	22.676	0
1411	22.685	0
1412	22.694	0
1413	22.703	0
1414	22.712	0
1415	22.72	0
1416	22.729	0
1417	22.738	0
1418	22.747	0
1419	22.756	188
1420	22.765	182
1421	22.774	271
1422	22.783	421
1423	22.792	508
1424	22.801	397
1425	22.81	302
1426	22.819	308
1427	22.828	240
1428	22.836	311
1429	22.845	301
1430	22.854	387
1431	22.863	318
1432	22.872	253
1433	22.881	0
1434	22.89	0
1435	22.899	169
1436	22.908	158
1437	22.917	0
1438	22.926	0
1439	22.935	0
1440	22.944	0
1441	22.952	0
1442	22.961	0
1443	22.97	0
1444	22.979	0
1445	22.988	0
1446	22.997	0
1447	23.006	0
1448	23.015	0
1449	23.024	0
1450	23.033	0
1451	23.042	0
1452	23.051	0
1453	23.059	0
1454	23.068	0
1455	23.077	0
1456	23.086	0
1457	23.095	0
1458	23.104	0
1459	23.113	0
1460	23.122	0
1461	23.131	0
1462	23.14	0
1463	23.149	0
1464	23.158	0
1465	23.167	0
1466	23.175	0
1467	23.184	0
1468	23.193	0
1469	23.202	0
1470	23.211	0
1471	23.22	0
1472	23.229	0
1473	23.238	0
1474	23.247	0
1475	23.256	0
1476	23.265	0
1477	23.274	0
1478	23.283	0
1479	23.291	0
1480	23.3	0
1481	23.309	0
1482	23.318	0
1483	23.327	0
1484	23.336	199
1485	23.345	0
1486	23.354	0
1487	23.363	0
1488	23.372	0
1489	23.381	0
1490	23.39	0
1491	23.399	0
1492	23.407	0
1493	23.416	182
1494	23.425	0
1495	23.434	0
1496	23.443	0
1497	23.452	0
1498	23.461	0
1499	23.47	0
1500	23.479	0
1501	23.488	0
1502	23.497	0
1503	23.506	0
1504	23.515	0
1505	23.523	0
1506	23.532	0
1507	23.541	0
1508	23.55	0
1509	23.559	0
1510	23.568	0
1511	23.577	0
1512	23.586	0
1513	23.595	0
1514	23.604	0
1515	23.613	0
1516	23.622	0
1517	23.631	0
1518	23.639	0
1519	23.648	0
1520	23.657	0
1521	23.666	0
1522	23.675	0
1523	23.684	0
1524	23.693	154
1525	23.702	166
1526	23.711	161
1527	23.72	196
1528	23.729	256
1529	23.738	377
1530	23.746	0
1531	23.755	361
1532	23.764	234
1533	23.773	286
1534	23.782	0
1535	23.791	0
1536	23.8	0
1537	23.809	155
1538	23.818	172
1539	23.827	197
1540	23.836	0
1541	23.845	0
1542	23.854	0
1543	23.862	0
1544	23.871	0
1545	23.88	221
1546	23.889	168
1547	23.898	160
1548	23.907	0
1549	23.916	180
1550	23.925	171
1551	23.934	0
1552	23.943	0
1553	23.952	187
1554	23.961	0
1555	23.97	360
1556	23.978	231
1557	23.987	277
1558	23.996	0
1559	24.005	240
1560	24.014	0
1561	24.023	0
1562	24.032	0
1563	24.041	537
1564	24.05	0
1565	24.059	338
1566	24.068	156
1567	24.077	0
1568	24.086	0
1569	24.094	0
1570	24.103	0
1571	24.112	306
1572	24.121	423
1573	24.13	811
1574	24.139	931
1575	24.148	885
1576	24.157	1166
1577	24.166	1083
1578	24.175	750
1579	24.184	807
1580	24.193	336
1581	24.202	257
1582	24.21	0
1583	24.219	0
1584	24.228	0
1585	24.237	0
1586	24.246	0
1587	24.255	0
1588	24.264	0
1589	24.273	0
1590	24.282	0
1591	24.291	0
1592	24.3	0
1593	24.309	0
1594	24.318	0
1595	24.326	0
1596	24.335	0
1597	24.344	0
1598	24.353	0
1599	24.362	0
1600	24.371	0
1601	24.38	0
1602	24.389	0
1603	24.398	0
1604	24.407	341
1605	24.416	472
1606	24.425	735
1607	24.433	1379
1608	24.442	1677
1609	24.451	2647
1610	24.46	2896
1611	24.469	2551
1612	24.478	2717
1613	24.487	2213
1614	24.496	1424
1615	24.505	1174
1616	24.514	545
1617	24.523	266
1618	24.532	258
1619	24.541	0
1620	24.549	0
1621	24.558	0
1622	24.567	0
1623	24.576	0
1624	24.585	0
1625	24.594	0
1626	24.603	0
1627	24.612	0
1628	24.621	0
1629	24.63	0
1630	24.639	0
1631	24.648	0
1632	24.657	0
1633	24.665	0
1634	24.674	0
1635	24.683	0
1636	24.692	0
1637	24.701	229
1638	24.71	411
1639	24.719	419
1640	24.728	867
1641	24.737	455
1642	24.746	318
1643	24.755	366
1644	24.764	271
1645	24.773	209
1646	24.781	211
1647	24.79	0
1648	24.799	0
1649	24.808	0
1650	24.817	0
1651	24.826	0
1652	24.835	0
1653	24.844	0
1654	24.853	0
1655	24.862	0
1656	24.871	0
1657	24.88	0
1658	24.889	0
1659	24.897	0
1660	24.906	0
1661	24.915	0
1662	24.924	0
1663	24.933	0
1664	24.942	0
1665	24.951	0
1666	24.96	0
1667	24.969	0
1668	24.978	0
1669	24.987	0
1670	24.996	0
1671	25.005	0
1672	25.013	0
1673	25.022	0
1674	25.031	0
1675	25.04	0
1676	25.049	0
1677	25.058	0
1678	25.067	0
1679	25.076	0
1680	25.085	0
1681	25.094	0
1682	25.103	0
1683	25.112	0
1684	25.12	0
1685	25.129	0
1686	25.138	0
1687	25.147	0
1688	25.156	173
1689	25.165	153
1690	25.174	0
1691	25.183	0
1692	25.192	0
1693	25.201	0
1694	25.21	0
1695	25.219	0
1696	25.228	0
1697	25.236	0
1698	25.245	0
1699	25.254	0
1700	25.263	0
1701	25.272	0
1702	25.281	0
1703	25.29	0
1704	25.299	0
1705	25.308	0
1706	25.317	0
1707	25.326	0
1708	25.335	0
1709	25.344	0
1710	25.352	0
1711	25.361	0
1712	25.37	0
1713	25.379	0
1714	25.388	0
1715	25.397	0
1716	25.406	0
1717	25.415	0
1718	25.424	0
1719	25.433	0
1720	25.442	0
1721	25.451	0
1722	25.46	0
1723	25.468	0
1724	25.477	0
1725	25.486	0
1726	25.495	0
1727	25.504	152
1728	25.513	0
1729	25.522	0
1730	25.531	0
1731	25.54	0
1732	25.549	0
1733	25.558	0
1734	25.567	0
1735	25.576	0
1736	25.584	0
1737	25.593	0
1738	25.602	0
1739	25.611	0
1740	25.62	0
1741	25.629	0
1742	25.638	0
1743	25.647	0
1744	25.656	0
1745	25.665	0
1746	25.674	0
1747	25.683	0
1748	25.692	0
1749	25.7	0
1750	25.709	0
1751	25.718	0
1752	25.727	0
1753	25.736	0
1754	25.745	0
1755	25.754	0
1756	25.763	0
1757	25.772	0
1758	25.781	0
1759	25.79	0
1760	25.799	177
1761	25.807	168
1762	25.816	0
1763	25.825	223
1764	25.834	0
1765	25.843	0
1766	25.852	0
1767	25.861	206
1768	25.87	467
1769	25.879	468
1770	25.888	552
1771	25.897	504
1772	25.906	506
1773	25.915	249
1774	25.923	383
1775	25.932	0
1776	25.941	0
1777	25.95	0
1778	25.959	0
1779	25.968	152
1780	25.977	164
1781	25.986	0
1782	25.995	0
1783	26.004	0
1784	26.013	175
1785	26.022	0
1786	26.031	187
1787	26.039	0
1788	26.048	0
1789	26.057	0
1790	26.066	225
1791	26.075	155
1792	26.084	0
1793	26.093	234
1794	26.102	170
1795	26.111	223
1796	26.12	278
1797	26.129	519
1798	26.138	603
1799	26.147	476
1800	26.155	337
1801	26.164	461
1802	26.173	159
1803	26.182	309
1804	26.191	393
1805	26.2	0
1806	26.209	192
1807	26.218	250
1808	26.227	158
1809	26.236	0
1810	26.245	0
1811	26.254	0
1812	26.263	0
1813	26.271	0
1814	26.28	0
1815	26.289	0
1816	26.298	0
1817	26.307	161
1818	26.316	282
1819	26.325	405
1820	26.334	488
1821	26.343	775
1822	26.352	328
1823	26.361	316
1824	26.37	219
1825	26.379	453
1826	26.387	251
1827	26.396	456
1828	26.405	347
1829	26.414	439
1830	26.423	0
1831	26.432	0
1832	26.441	0
1833	26.45	0
1834	26.459	202
1835	26.468	0
1836	26.477	0
1837	26.486	172
1838	26.494	201
1839	26.503	0
1840	26.512	0
1841	26.521	0
1842	26.53	173
1843	26.539	164
1844	26.548	159
1845	26.557	184
1846	26.566	154
1847	26.575	0
1848	26.584	0
1849	26.593	185
1850	26.602	0
1851	26.61	450
1852	26.619	532
1853	26.628	417
1854	26.637	534
1855	26.646	796
1856	26.655	726
1857	26.664	496
1858	26.673	433
1859	26.682	0
1860	26.691	0
1861	26.7	0
1862	26.709	0
1863	26.718	0
1864	26.726	152
1865	26.735	0
1866	26.744	0
1867	26.753	203
1868	26.762	0
1869	26.771	172
1870	26.78	0
1871	26.789	0
1872	26.798	0
1873	26.807	205
1874	26.816	0
1875	26.825	177
1876	26.834	0
1877	26.842	424
1878	26.851	0
1879	26.86	229
1880	26.869	298
1881	26.878	259
1882	26.887	0
1883	26.896	0
1884	26.905	0
1885	26.914	175
1886	26.923	209
1887	26.932	216
1888	26.941	0
1889	26.95	0
1890	26.958	0
1891	26.967	216
1892	26.976	0
1893	26.985	340
1894	26.994	353
1895	27.003	461
1896	27.012	683
1897	27.021	566
1898	27.03	615
1899	27.039	237
1900	27.048	161
1901	27.057	0
1902	27.066	174
1903	27.074	0
1904	27.083	0
1905	27.092	0
1906	27.101	0
1907	27.11	151
1908	27.119	327
1909	27.128	0
1910	27.137	174
1911	27.146	227
1912	27.155	259
1913	27.164	278
1914	27.173	0
1915	27.181	0
1916	27.19	0
1917	27.199	215
1918	27.208	153
1919	27.217	0
1920	27.226	0
1921	27.235	0
1922	27.244	0
1923	27.253	0
1924	27.262	178
1925	27.271	211
1926	27.28	0
1927	27.289	260
1928	27.297	0
1929	27.306	0
1930	27.315	0
1931	27.324	0
1932	27.333	0
1933	27.342	201
1934	27.351	252
1935	27.36	168
1936	27.369	0
1937	27.378	190
1938	27.387	0
1939	27.396	233
1940	27.405	184
1941	27.413	0
1942	27.422	404
1943	27.431	0
1944	27.44	0
1945	27.449	159
1946	27.458	164
1947	27.467	0
1948	27.476	0
1949	27.485	0
1950	27.494	0
1951	27.503	0
1952	27.512	200
1953	27.521	202
1954	27.529	327
1955	27.538	191
1956	27.547	0
1957	27.556	164
1958	27.565	195
1959	27.574	0
1960	27.583	152
1961	27.592	0
1962	27.601	173
1963	27.61	0
1964	27.619	219
1965	27.628	214
1966	27.637	264
1967	27.645	325
1968	27.654	582
1969	27.663	797
1970	27.672	845
1971	27.681	619
1972	27.69	452
1973	27.699	356
1974	27.708	0
1975	27.717	0
1976	27.726	165
1977	27.735	0
1978	27.744	170
1979	27.752	189
1980	27.761	170
1981	27.77	208
1982	27.779	0
1983	27.788	162
1984	27.797	0
1985	27.806	151
1986	27.815	0
1987	27.824	159
1988	27.833	0
1989	27.842	176
1990	27.851	158
1991	27.86	164
1992	27.868	0
1993	27.877	174
1994	27.886	0
1995	27.895	0
1996	27.904	0
1997	27.913	257
[truncated: 2,474 more rows]

## Sheet: aplysina desmo
#"+ EIC(456.8, 470.9, 484.8, 498.9) Scan MB_1220_015.D "
#Point	X(Minutes)	Y(Counts)
0	10.096	0
1	10.105	0
2	10.114	0
3	10.122	0
4	10.131	0
5	10.14	0
6	10.149	0
7	10.158	0
8	10.167	0
9	10.176	0
10	10.185	0
11	10.194	0
12	10.203	0
13	10.212	0
14	10.221	0
15	10.23	0
16	10.238	0
17	10.247	0
18	10.256	0
19	10.265	0
20	10.274	0
21	10.283	0
22	10.292	0
23	10.301	0
24	10.31	0
25	10.319	0
26	10.328	0
27	10.337	0
28	10.346	0
29	10.354	0
30	10.363	0
31	10.372	0
32	10.381	0
33	10.39	0
34	10.399	0
35	10.408	0
36	10.417	0
37	10.426	0
38	10.435	0
39	10.444	0
40	10.453	0
41	10.462	0
42	10.47	0
43	10.479	0
44	10.488	0
45	10.497	0
46	10.506	0
47	10.515	0
48	10.524	0
49	10.533	0
50	10.542	0
51	10.551	0
52	10.56	0
53	10.569	0
54	10.578	0
55	10.586	0
56	10.595	0
57	10.604	0
58	10.613	0
59	10.622	0
60	10.631	0
61	10.64	0
62	10.649	0
63	10.658	0
64	10.667	0
65	10.676	0
66	10.685	0
67	10.694	0
68	10.702	0
69	10.711	0
70	10.72	0
71	10.729	0
72	10.738	0
73	10.747	0
74	10.756	0
75	10.765	0
76	10.774	0
77	10.783	0
78	10.792	0
79	10.801	0
80	10.809	0
81	10.818	0
82	10.827	0
83	10.836	0
84	10.845	0
85	10.854	0
86	10.863	0
87	10.872	0
88	10.881	0
89	10.89	0
90	10.899	0
91	10.908	0
92	10.917	0
93	10.925	0
94	10.934	0
95	10.943	0
96	10.952	0
97	10.961	0
98	10.97	0
99	10.979	0
100	10.988	0
101	10.997	0
102	11.006	0
103	11.015	0
104	11.024	0
105	11.033	0
106	11.041	0
107	11.05	0
108	11.059	0
109	11.068	0
110	11.077	0
111	11.086	0
112	11.095	0
113	11.104	0
114	11.113	0
115	11.122	0
116	11.131	0
117	11.14	0
118	11.149	0
119	11.157	0
120	11.166	0
121	11.175	0
122	11.184	0
123	11.193	0
124	11.202	0
125	11.211	0
126	11.22	0
127	11.229	0
128	11.238	0
129	11.247	0
130	11.256	0
131	11.265	0
132	11.273	0
133	11.282	0
134	11.291	0
135	11.3	0
136	11.309	0
137	11.318	0
138	11.327	0
139	11.336	0
140	11.345	0
141	11.354	0
142	11.363	0
143	11.372	0
144	11.38	0
145	11.389	0
146	11.398	0
147	11.407	0
148	11.416	0
149	11.425	0
150	11.434	0
151	11.443	0
152	11.452	0
153	11.461	0
154	11.47	0
155	11.479	0
156	11.488	0
157	11.496	0
158	11.505	0
159	11.514	0
160	11.523	0
161	11.532	0
162	11.541	0
163	11.55	0
164	11.559	0
165	11.568	0
166	11.577	0
167	11.586	0
168	11.595	0
169	11.604	0
170	11.612	0
171	11.621	0
172	11.63	0
173	11.639	0
174	11.648	0
175	11.657	0
176	11.666	0
177	11.675	0
178	11.684	0
179	11.693	0
180	11.702	0
181	11.711	0
182	11.72	0
183	11.728	0
184	11.737	0
185	11.746	0
186	11.755	0
187	11.764	0
188	11.773	0
189	11.782	0
190	11.791	0
191	11.8	0
192	11.809	0
193	11.818	0
194	11.827	0
195	11.836	0
196	11.844	0
197	11.853	0
198	11.862	0
199	11.871	0
200	11.88	0
201	11.889	0
202	11.898	0
203	11.907	0
204	11.916	0
205	11.925	0
206	11.934	0
207	11.943	0
208	11.952	0
209	11.96	0
210	11.969	0
211	11.978	0
212	11.987	0
213	11.996	0
214	12.005	0
215	12.014	0
216	12.023	0
217	12.032	0
218	12.041	153
219	12.05	732
220	12.059	888
221	12.067	610
222	12.076	168
223	12.085	0
224	12.094	0
225	12.103	0
226	12.112	0
227	12.121	0
228	12.13	0
229	12.139	0
230	12.148	0
231	12.157	0
232	12.166	0
233	12.175	0
234	12.183	0
235	12.192	0
236	12.201	0
237	12.21	0
238	12.219	0
239	12.228	0
240	12.237	0
241	12.246	0
242	12.255	155
243	12.264	0
244	12.273	0
245	12.282	0
246	12.291	0
247	12.299	0
248	12.308	0
249	12.317	0
250	12.326	0
251	12.335	0
252	12.344	0
253	12.353	0
254	12.362	0
255	12.371	0
256	12.38	0
257	12.389	0
258	12.398	0
259	12.407	0
260	12.415	0
261	12.424	0
262	12.433	0
263	12.442	0
264	12.451	0
265	12.46	0
266	12.469	0
267	12.478	0
268	12.487	0
269	12.496	0
270	12.505	0
271	12.514	0
272	12.523	0
273	12.531	0
274	12.54	0
275	12.549	0
276	12.558	0
277	12.567	0
278	12.576	0
279	12.585	0
280	12.594	0
281	12.603	0
282	12.612	0
283	12.621	0
284	12.63	0
285	12.639	0
286	12.647	0
287	12.656	0
288	12.665	0
289	12.674	0
290	12.683	0
291	12.692	0
292	12.701	0
293	12.71	0
294	12.719	0
295	12.728	0
296	12.737	0
297	12.746	0
298	12.754	0
299	12.763	0
300	12.772	0
301	12.781	0
302	12.79	0
303	12.799	0
304	12.808	0
305	12.817	0
306	12.826	0
307	12.835	0
308	12.844	0
309	12.853	0
310	12.862	0
311	12.87	0
312	12.879	0
313	12.888	0
314	12.897	0
315	12.906	0
316	12.915	0
317	12.924	0
318	12.933	0
319	12.942	0
320	12.951	0
321	12.96	0
322	12.969	0
323	12.978	0
324	12.986	0
325	12.995	0
326	13.004	0
327	13.013	0
328	13.022	0
329	13.031	0
330	13.04	0
331	13.049	0
332	13.058	0
333	13.067	0
334	13.076	0
335	13.085	0
336	13.094	0
337	13.102	0
338	13.111	0
339	13.12	0
340	13.129	0
341	13.138	0
342	13.147	0
343	13.156	0
344	13.165	0
345	13.174	0
346	13.183	0
347	13.192	0
348	13.201	0
349	13.21	169
350	13.218	0
351	13.227	0
352	13.236	0
353	13.245	0
354	13.254	0
355	13.263	0
356	13.272	0
357	13.281	0
358	13.29	0
359	13.299	0
360	13.308	0
361	13.317	0
362	13.326	0
363	13.334	0
364	13.343	0
365	13.352	0
366	13.361	0
367	13.37	0
368	13.379	0
369	13.388	0
370	13.397	159
371	13.406	0
372	13.415	0
373	13.424	0
374	13.433	0
375	13.441	0
376	13.45	0
377	13.459	0
378	13.468	0
379	13.477	0
380	13.486	0
381	13.495	0
382	13.504	0
383	13.513	152
384	13.522	0
385	13.531	0
386	13.54	0
387	13.549	154
388	13.557	0
389	13.566	0
390	13.575	0
391	13.584	0
392	13.593	0
393	13.602	0
394	13.611	0
395	13.62	0
396	13.629	0
397	13.638	0
398	13.647	0
399	13.656	0
400	13.665	188
401	13.673	0
402	13.682	0
403	13.691	0
404	13.7	0
405	13.709	0
406	13.718	0
407	13.727	0
408	13.736	0
409	13.745	0
410	13.754	0
411	13.763	0
412	13.772	161
413	13.781	0
414	13.789	0
415	13.798	0
416	13.807	0
417	13.816	0
418	13.825	0
419	13.834	0
420	13.843	157
421	13.852	0
422	13.861	156
423	13.87	0
424	13.879	0
425	13.888	0
426	13.897	0
427	13.905	0
428	13.914	0
429	13.923	166
430	13.932	0
431	13.941	0
432	13.95	0
433	13.959	0
434	13.968	0
435	13.977	0
436	13.986	180
437	13.995	0
438	14.004	0
439	14.013	0
440	14.021	0
441	14.03	0
442	14.039	0
443	14.048	0
444	14.057	0
445	14.066	0
446	14.075	0
447	14.084	0
448	14.093	0
449	14.102	0
450	14.111	0
451	14.12	0
452	14.128	0
453	14.137	0
454	14.146	0
455	14.155	0
456	14.164	184
457	14.173	181
458	14.182	156
459	14.191	199
460	14.2	0
461	14.209	176
462	14.218	241
463	14.227	0
464	14.236	157
465	14.244	188
466	14.253	0
467	14.262	0
468	14.271	0
469	14.28	0
470	14.289	0
471	14.298	0
472	14.307	0
473	14.316	0
474	14.325	0
475	14.334	0
476	14.343	0
477	14.352	0
478	14.36	0
479	14.369	0
480	14.378	0
481	14.387	0
482	14.396	0
483	14.405	0
484	14.414	0
485	14.423	0
486	14.432	0
487	14.441	0
488	14.45	0
489	14.459	0
490	14.468	0
491	14.476	0
492	14.485	0
493	14.494	0
494	14.503	0
495	14.512	0
496	14.521	0
497	14.53	0
498	14.539	0
499	14.548	0
500	14.557	0
501	14.566	0
502	14.575	0
503	14.584	201
504	14.592	0
505	14.601	0
506	14.61	0
507	14.619	187
508	14.628	169
509	14.637	0
510	14.646	0
511	14.655	0
512	14.664	0
513	14.673	0
514	14.682	0
515	14.691	0
516	14.7	189
517	14.708	0
518	14.717	0
519	14.726	0
520	14.735	0
521	14.744	0
522	14.753	159
523	14.762	0
524	14.771	215
525	14.78	194
526	14.789	156
527	14.798	0
528	14.807	0
529	14.815	0
530	14.824	0
531	14.833	0
532	14.842	0
533	14.851	0
534	14.86	0
535	14.869	154
536	14.878	0
537	14.887	0
538	14.896	0
539	14.905	0
540	14.914	0
541	14.923	0
542	14.931	0
543	14.94	159
544	14.949	0
545	14.958	0
546	14.967	0
547	14.976	0
548	14.985	0
549	14.994	190
550	15.003	0
551	15.012	0
552	15.021	0
553	15.03	0
554	15.039	155
555	15.047	0
556	15.056	239
557	15.065	0
558	15.074	0
559	15.083	199
560	15.092	0
561	15.101	0
562	15.11	0
563	15.119	0
564	15.128	0
565	15.137	217
566	15.146	0
567	15.155	0
568	15.163	0
569	15.172	0
570	15.181	0
571	15.19	0
572	15.199	0
573	15.208	206
574	15.217	161
575	15.226	0
576	15.235	0
577	15.244	0
578	15.253	182
579	15.262	0
580	15.271	0
581	15.279	0
582	15.288	0
583	15.297	187
584	15.306	192
585	15.315	0
586	15.324	0
587	15.333	0
588	15.342	0
589	15.351	0
590	15.36	0
591	15.369	0
592	15.378	168
593	15.387	0
594	15.395	0
595	15.404	0
596	15.413	0
597	15.422	0
598	15.431	0
599	15.44	0
600	15.449	194
601	15.458	0
602	15.467	0
603	15.476	198
604	15.485	0
605	15.494	343
606	15.502	0
607	15.511	0
608	15.52	0
609	15.529	0
610	15.538	153
611	15.547	161
612	15.556	212
613	15.565	154
614	15.574	0
615	15.583	0
616	15.592	163
617	15.601	0
618	15.61	0
619	15.618	0
620	15.627	0
621	15.636	0
622	15.645	0
623	15.654	0
624	15.663	0
625	15.672	150
626	15.681	0
627	15.69	0
628	15.699	211
629	15.708	211
630	15.717	0
631	15.726	164
632	15.734	0
633	15.743	0
634	15.752	0
635	15.761	0
636	15.77	0
637	15.779	0
638	15.788	0
639	15.797	0
640	15.806	0
641	15.815	0
642	15.824	0
643	15.833	0
644	15.842	0
645	15.85	0
646	15.859	0
647	15.868	0
648	15.877	0
649	15.886	0
650	15.895	0
651	15.904	0
652	15.913	0
653	15.922	0
654	15.931	0
655	15.94	0
656	15.949	0
657	15.958	0
658	15.966	0
659	15.975	0
660	15.984	0
661	15.993	0
662	16.002	0
663	16.011	0
664	16.02	0
665	16.029	0
666	16.038	0
667	16.047	0
668	16.056	0
669	16.065	0
670	16.074	0
671	16.082	0
672	16.091	0
673	16.1	0
674	16.109	0
675	16.118	0
676	16.127	0
677	16.136	0
678	16.145	0
679	16.154	0
680	16.163	802
681	16.172	447
682	16.181	0
683	16.189	355
684	16.198	153
685	16.207	171
686	16.216	0
687	16.225	185
688	16.234	168
689	16.243	356
690	16.252	350
691	16.261	348
692	16.27	1084
693	16.279	1903
694	16.288	1966
695	16.297	1964
696	16.305	578
697	16.314	369
698	16.323	0
699	16.332	0
700	16.341	0
701	16.35	174
702	16.359	0
703	16.368	0
704	16.377	376
705	16.386	0
706	16.395	0
707	16.404	175
708	16.413	0
709	16.421	173
710	16.43	0
711	16.439	153
712	16.448	0
713	16.457	0
714	16.466	153
715	16.475	176
716	16.484	0
717	16.493	0
718	16.502	190
719	16.511	0
720	16.52	158
721	16.529	0
722	16.537	384
723	16.546	0
724	16.555	157
725	16.564	0
726	16.573	0
727	16.582	0
728	16.591	0
729	16.6	0
730	16.609	0
731	16.618	0
732	16.627	0
733	16.636	177
734	16.645	168
735	16.653	0
736	16.662	246
737	16.671	303
738	16.68	0
739	16.689	0
740	16.698	0
741	16.707	365
742	16.716	177
743	16.725	0
744	16.734	0
745	16.743	0
746	16.752	161
747	16.761	0
748	16.769	0
749	16.778	182
750	16.787	0
751	16.796	0
752	16.805	0
753	16.814	0
754	16.823	0
755	16.832	0
756	16.841	150
757	16.85	0
758	16.859	266
759	16.868	168
760	16.876	199
761	16.885	155
762	16.894	253
763	16.903	0
764	16.912	164
765	16.921	233
766	16.93	152
767	16.939	201
768	16.948	370
769	16.957	346
770	16.966	335
771	16.975	0
772	16.984	0
773	16.992	0
774	17.001	0
775	17.01	0
776	17.019	0
777	17.028	0
778	17.037	0
779	17.046	0
780	17.055	0
781	17.064	0
782	17.073	0
783	17.082	0
784	17.091	0
785	17.1	0
786	17.108	0
787	17.117	0
788	17.126	175
789	17.135	0
790	17.144	0
791	17.153	0
792	17.162	158
793	17.171	182
794	17.18	0
795	17.189	0
796	17.198	0
797	17.207	302
798	17.216	0
799	17.224	153
800	17.233	0
801	17.242	0
802	17.251	0
803	17.26	0
804	17.269	0
805	17.278	182
806	17.287	0
807	17.296	160
808	17.305	202
809	17.314	159
810	17.323	0
811	17.332	0
812	17.34	181
813	17.349	0
814	17.358	184
815	17.367	168
816	17.376	157
817	17.385	0
818	17.394	254
819	17.403	605
820	17.412	347
821	17.421	725
822	17.43	647
823	17.439	658
824	17.447	155
825	17.456	160
826	17.465	190
827	17.474	176
828	17.483	358
829	17.492	229
830	17.501	312
831	17.51	0
832	17.519	0
833	17.528	0
834	17.537	178
835	17.546	158
836	17.555	0
837	17.563	0
838	17.572	0
839	17.581	0
840	17.59	0
841	17.599	0
842	17.608	0
843	17.617	0
844	17.626	208
845	17.635	310
846	17.644	236
847	17.653	0
848	17.662	154
849	17.671	0
850	17.679	0
851	17.688	0
852	17.697	0
853	17.706	153
854	17.715	0
855	17.724	172
856	17.733	0
857	17.742	0
858	17.751	0
859	17.76	162
860	17.769	158
861	17.778	0
862	17.787	0
863	17.795	0
864	17.804	155
865	17.813	0
866	17.822	166
867	17.831	343
868	17.84	399
869	17.849	0
870	17.858	0
871	17.867	389
872	17.876	0
873	17.885	0
874	17.894	154
875	17.903	164
876	17.911	235
877	17.92	369
878	17.929	284
879	17.938	428
880	17.947	247
881	17.956	0
882	17.965	157
883	17.974	0
884	17.983	0
885	17.992	0
886	18.001	0
887	18.01	184
888	18.019	166
889	18.027	0
890	18.036	187
891	18.045	0
892	18.054	178
893	18.063	0
894	18.072	0
895	18.081	229
896	18.09	196
897	18.099	312
898	18.108	415
899	18.117	0
900	18.126	0
901	18.134	0
902	18.143	0
903	18.152	0
904	18.161	0
905	18.17	0
906	18.179	0
907	18.188	0
908	18.197	0
909	18.206	163
910	18.215	170
911	18.224	0
912	18.233	0
913	18.242	0
914	18.25	295
915	18.259	0
916	18.268	200
917	18.277	0
918	18.286	0
919	18.295	194
920	18.304	151
921	18.313	183
922	18.322	0
923	18.331	0
924	18.34	176
925	18.349	0
926	18.358	162
927	18.366	0
928	18.375	0
929	18.384	163
930	18.393	164
931	18.402	154
932	18.411	0
933	18.42	0
934	18.429	257
935	18.438	0
936	18.447	180
937	18.456	0
938	18.465	0
939	18.474	0
940	18.482	0
941	18.491	157
942	18.5	161
943	18.509	0
944	18.518	0
945	18.527	236
946	18.536	183
947	18.545	347
948	18.554	172
949	18.563	0
950	18.572	157
951	18.581	168
952	18.59	222
953	18.598	155
954	18.607	403
955	18.616	425
956	18.625	588
957	18.634	443
958	18.643	348
959	18.652	462
960	18.661	395
961	18.67	529
962	18.679	388
963	18.688	431
964	18.697	473
965	18.706	332
966	18.714	209
967	18.723	217
968	18.732	172
969	18.741	163
970	18.75	252
971	18.759	172
972	18.768	208
973	18.777	653
974	18.786	229
975	18.795	237
976	18.804	157
977	18.813	0
978	18.821	216
979	18.83	291
980	18.839	495
981	18.848	326
982	18.857	396
983	18.866	479
984	18.875	234
985	18.884	159
986	18.893	0
987	18.902	369
988	18.911	292
989	18.92	365
990	18.929	233
991	18.937	150
992	18.946	262
993	18.955	168
994	18.964	164
995	18.973	426
996	18.982	303
997	18.991	156
998	19	309
999	19.009	271
1000	19.018	445
1001	19.027	296
1002	19.036	551
1003	19.045	481
1004	19.053	265
1005	19.062	546
1006	19.071	487
1007	19.08	546
1008	19.089	208
1009	19.098	311
1010	19.107	466
1011	19.116	195
1012	19.125	215
1013	19.134	534
1014	19.143	408
1015	19.152	301
1016	19.161	411
1017	19.169	0
1018	19.178	489
1019	19.187	451
1020	19.196	663
1021	19.205	867
1022	19.214	760
1023	19.223	1068
1024	19.232	993
1025	19.241	1182
1026	19.25	1681
1027	19.259	2094
1028	19.268	3002
1029	19.277	3522
1030	19.285	782
1031	19.294	465
1032	19.303	195
1033	19.312	457
1034	19.321	885
1035	19.33	1084
1036	19.339	2012
1037	19.348	2884
1038	19.357	2213
1039	19.366	1652
1040	19.375	2067
1041	19.384	2303
1042	19.393	2128
1043	19.401	1321
1044	19.41	936
1045	19.419	431
1046	19.428	257
1047	19.437	345
1048	19.446	157
1049	19.455	381
1050	19.464	208
1051	19.473	200
1052	19.482	196
1053	19.491	257
1054	19.5	416
1055	19.508	355
1056	19.517	633
1057	19.526	786
1058	19.535	821
1059	19.544	633
1060	19.553	754
1061	19.562	638
1062	19.571	321
1063	19.58	414
1064	19.589	343
1065	19.598	382
1066	19.607	389
1067	19.616	247
1068	19.624	418
1069	19.633	544
1070	19.642	513
1071	19.651	820
1072	19.66	884
1073	19.669	701
1074	19.678	586
1075	19.687	487
1076	19.696	411
1077	19.705	420
1078	19.714	537
1079	19.723	765
1080	19.732	657
1081	19.74	909
1082	19.749	610
1083	19.758	519
1084	19.767	521
1085	19.776	948
1086	19.785	1087
1087	19.794	808
1088	19.803	1090
1089	19.812	868
1090	19.821	561
1091	19.83	754
1092	19.839	1049
1093	19.848	873
1094	19.856	641
1095	19.865	713
1096	19.874	851
1097	19.883	922
1098	19.892	815
1099	19.901	811
1100	19.91	838
1101	19.919	712
1102	19.928	557
1103	19.937	754
1104	19.946	637
1105	19.955	534
1106	19.964	840
1107	19.972	587
1108	19.981	813
1109	19.99	856
1110	19.999	641
1111	20.008	617
1112	20.017	686
1113	20.026	617
1114	20.035	648
1115	20.044	519
1116	20.053	439
1117	20.062	537
1118	20.071	590
1119	20.08	261
1120	20.088	586
1121	20.097	500
1122	20.106	453
1123	20.115	312
1124	20.124	523
1125	20.133	524
1126	20.142	482
1127	20.151	663
1128	20.16	655
1129	20.169	746
1130	20.178	778
1131	20.187	535
1132	20.195	798
1133	20.204	537
1134	20.213	611
1135	20.222	756
1136	20.231	645
1137	20.24	807
1138	20.249	1036
1139	20.258	983
1140	20.267	1229
1141	20.276	1148
1142	20.285	1085
1143	20.294	1025
1144	20.303	982
1145	20.311	748
1146	20.32	783
1147	20.329	1009
1148	20.338	1290
1149	20.347	1612
1150	20.356	1547
1151	20.365	1547
1152	20.374	1409
1153	20.383	1255
1154	20.392	1100
1155	20.401	1430
1156	20.41	1157
1157	20.419	1315
1158	20.427	1388
1159	20.436	1481
1160	20.445	1085
1161	20.454	1165
1162	20.463	1297
1163	20.472	1276
1164	20.481	1123
1165	20.49	1063
1166	20.499	812
1167	20.508	1105
1168	20.517	1325
1169	20.526	1743
1170	20.535	1858
1171	20.543	1741
1172	20.552	1484
1173	20.561	1222
1174	20.57	963
1175	20.579	1052
1176	20.588	1232
1177	20.597	760
1178	20.606	953
1179	20.615	955
1180	20.624	1020
1181	20.633	1372
1182	20.642	1384
1183	20.651	1523
1184	20.659	1880
1185	20.668	2128
1186	20.677	2259
1187	20.686	2250
1188	20.695	2160
1189	20.704	1632
1190	20.713	1034
1191	20.722	840
1192	20.731	476
1193	20.74	436
1194	20.749	273
1195	20.758	433
1196	20.767	215
1197	20.775	239
1198	20.784	200
1199	20.793	287
1200	20.802	403
1201	20.811	453
1202	20.82	665
1203	20.829	623
1204	20.838	645
1205	20.847	592
1206	20.856	645
1207	20.865	517
1208	20.874	644
1209	20.882	757
1210	20.891	1159
1211	20.9	1211
1212	20.909	1164
1213	20.918	1291
1214	20.927	861
1215	20.936	667
1216	20.945	739
1217	20.954	538
1218	20.963	436
1219	20.972	518
1220	20.981	0
1221	20.99	495
1222	20.998	164
1223	21.007	192
1224	21.016	158
1225	21.025	160
1226	21.034	229
1227	21.043	0
1228	21.052	150
1229	21.061	0
1230	21.07	164
1231	21.079	493
1232	21.088	168
1233	21.097	191
1234	21.106	207
1235	21.114	312
1236	21.123	608
1237	21.132	405
1238	21.141	199
1239	21.15	362
1240	21.159	193
1241	21.168	0
1242	21.177	159
1243	21.186	186
1244	21.195	604
1245	21.204	387
1246	21.213	415
1247	21.222	0
1248	21.23	264
1249	21.239	179
1250	21.248	170
1251	21.257	179
1252	21.266	428
1253	21.275	0
1254	21.284	238
1255	21.293	322
1256	21.302	383
1257	21.311	360
1258	21.32	445
1259	21.329	382
1260	21.338	435
1261	21.346	206
1262	21.355	154
1263	21.364	244
1264	21.373	161
1265	21.382	363
1266	21.391	326
1267	21.4	172
1268	21.409	380
1269	21.418	354
1270	21.427	176
1271	21.436	493
1272	21.445	544
1273	21.454	650
1274	21.462	785
1275	21.471	587
1276	21.48	855
1277	21.489	933
1278	21.498	582
1279	21.507	475
1280	21.516	536
1281	21.525	235
1282	21.534	594
1283	21.543	493
1284	21.552	353
1285	21.561	491
1286	21.569	557
1287	21.578	150
1288	21.587	444
1289	21.596	0
1290	21.605	297
1291	21.614	585
1292	21.623	641
1293	21.632	520
1294	21.641	789
1295	21.65	825
1296	21.659	934
1297	21.668	962
1298	21.677	745
1299	21.685	545
1300	21.694	494
1301	21.703	805
1302	21.712	383
1303	21.721	360
1304	21.73	377
1305	21.739	372
1306	21.748	387
1307	21.757	361
1308	21.766	326
1309	21.775	193
1310	21.784	164
1311	21.793	164
1312	21.801	0
1313	21.81	178
1314	21.819	0
1315	21.828	384
1316	21.837	416
1317	21.846	226
1318	21.855	422
1319	21.864	361
1320	21.873	293
1321	21.882	463
1322	21.891	530
1323	21.9	588
1324	21.909	687
1325	21.917	697
1326	21.926	490
1327	21.935	668
1328	21.944	487
1329	21.953	630
1330	21.962	568
1331	21.971	617
1332	21.98	547
1333	21.989	705
1334	21.998	638
1335	22.007	704
1336	22.016	581
1337	22.025	550
1338	22.033	489
1339	22.042	868
1340	22.051	508
1341	22.06	701
1342	22.069	545
1343	22.078	725
1344	22.087	952
1345	22.096	1400
1346	22.105	1211
1347	22.114	1235
1348	22.123	1457
1349	22.132	1826
1350	22.141	1848
1351	22.149	1842
1352	22.158	2247
1353	22.167	2624
1354	22.176	2439
1355	22.185	2964
1356	22.194	3489
1357	22.203	4736
1358	22.212	5413
1359	22.221	6629
1360	22.23	7320
1361	22.239	7789
1362	22.248	7555
1363	22.256	6147
1364	22.265	4657
1365	22.274	3100
1366	22.283	2723
1367	22.292	2564
1368	22.301	2088
1369	22.31	2179
1370	22.319	2303
1371	22.328	2135
1372	22.337	2087
1373	22.346	2174
1374	22.355	2050
1375	22.364	1984
1376	22.372	2142
1377	22.381	2186
1378	22.39	2028
1379	22.399	2235
1380	22.408	2588
1381	22.417	2392
1382	22.426	2852
1383	22.435	2692
1384	22.444	2755
1385	22.453	2708
1386	22.462	2606
1387	22.471	1756
1388	22.48	1412
1389	22.488	1390
1390	22.497	1480
1391	22.506	1096
1392	22.515	1519
1393	22.524	2160
1394	22.533	2638
1395	22.542	2449
1396	22.551	3073
1397	22.56	2766
1398	22.569	2529
1399	22.578	2573
1400	22.587	1845
1401	22.596	2115
1402	22.604	1948
1403	22.613	2070
1404	22.622	2137
1405	22.631	1702
1406	22.64	1347
1407	22.649	1326
1408	22.658	797
1409	22.667	1325
1410	22.676	1452
1411	22.685	1731
1412	22.694	1970
1413	22.703	1980
1414	22.712	1708
1415	22.72	1336
1416	22.729	760
1417	22.738	840
1418	22.747	542
1419	22.756	541
1420	22.765	535
1421	22.774	267
1422	22.783	153
1423	22.792	502
1424	22.801	552
1425	22.81	397
1426	22.819	678
1427	22.828	698
1428	22.836	1265
1429	22.845	1059
1430	22.854	1526
1431	22.863	1304
1432	22.872	1467
1433	22.881	1395
1434	22.89	1237
1435	22.899	1522
1436	22.908	1374
1437	22.917	1599
1438	22.926	1633
1439	22.935	1593
1440	22.943	1388
1441	22.952	1032
1442	22.961	576
1443	22.97	723
1444	22.979	168
1445	22.988	370
1446	22.997	0
1447	23.006	168
1448	23.015	0
1449	23.024	209
1450	23.033	185
1451	23.042	0
1452	23.051	160
1453	23.059	0
1454	23.068	0
1455	23.077	0
1456	23.086	0
1457	23.095	0
1458	23.104	0
1459	23.113	0
1460	23.122	0
1461	23.131	0
1462	23.14	0
1463	23.149	0
1464	23.158	0
1465	23.167	0
1466	23.175	0
1467	23.184	0
1468	23.193	0
1469	23.202	0
1470	23.211	0
1471	23.22	0
1472	23.229	0
1473	23.238	0
1474	23.247	153
1475	23.256	0
1476	23.265	0
1477	23.274	234
1478	23.283	0
1479	23.291	0
1480	23.3	0
1481	23.309	0
1482	23.318	0
1483	23.327	0
1484	23.336	0
1485	23.345	0
1486	23.354	0
1487	23.363	0
1488	23.372	0
1489	23.381	0
1490	23.39	0
1491	23.399	0
1492	23.407	0
1493	23.416	0
1494	23.425	0
1495	23.434	0
1496	23.443	0
1497	23.452	0
1498	23.461	163
1499	23.47	239
1500	23.479	194
1501	23.488	244
1502	23.497	305
1503	23.506	203
1504	23.514	0
1505	23.523	161
1506	23.532	0
1507	23.541	0
1508	23.55	0
1509	23.559	199
1510	23.568	0
1511	23.577	0
1512	23.586	0
1513	23.595	0
1514	23.604	0
1515	23.613	0
1516	23.622	0
1517	23.63	0
1518	23.639	0
1519	23.648	0
1520	23.657	0
1521	23.666	223
1522	23.675	508
1523	23.684	568
1524	23.693	384
1525	23.702	456
1526	23.711	487
1527	23.72	553
1528	23.729	380
1529	23.738	364
1530	23.746	269
1531	23.755	402
1532	23.764	474
1533	23.773	353
1534	23.782	549
1535	23.791	827
1536	23.8	1151
1537	23.809	1201
1538	23.818	1288
1539	23.827	1265
1540	23.836	1104
1541	23.845	1007
1542	23.854	486
1543	23.862	864
1544	23.871	466
1545	23.88	555
1546	23.889	365
1547	23.898	290
1548	23.907	554
1549	23.916	776
1550	23.925	542
1551	23.934	569
1552	23.943	726
1553	23.952	695
1554	23.961	658
1555	23.97	809
1556	23.978	571
1557	23.987	722
1558	23.996	858
1559	24.005	233
1560	24.014	671
1561	24.023	745
1562	24.032	527
1563	24.041	472
1564	24.05	503
1565	24.059	443
1566	24.068	734
1567	24.077	939
1568	24.086	771
1569	24.094	750
1570	24.103	772
1571	24.112	481
1572	24.121	603
1573	24.13	614
1574	24.139	718
1575	24.148	732
1576	24.157	1054
1577	24.166	1606
1578	24.175	2104
1579	24.184	3079
1580	24.193	3313
1581	24.201	4042
1582	24.21	4102
1583	24.219	3636
1584	24.228	3073
1585	24.237	2178
1586	24.246	1773
1587	24.255	1086
1588	24.264	762
1589	24.273	417
1590	24.282	242
1591	24.291	239
1592	24.3	492
1593	24.309	446
1594	24.317	480
1595	24.326	586
1596	24.335	372
1597	24.344	613
1598	24.353	609
1599	24.362	437
1600	24.371	455
1601	24.38	211
1602	24.389	218
1603	24.398	0
1604	24.407	0
1605	24.416	0
1606	24.425	157
1607	24.433	0
1608	24.442	0
1609	24.451	0
1610	24.46	0
1611	24.469	0
1612	24.478	0
1613	24.487	0
1614	24.496	348
1615	24.505	540
1616	24.514	668
1617	24.523	470
1618	24.532	497
1619	24.541	636
1620	24.549	406
1621	24.558	371
1622	24.567	0
1623	24.576	170
1624	24.585	0
1625	24.594	0
1626	24.603	0
1627	24.612	0
1628	24.621	167
1629	24.63	0
1630	24.639	151
1631	24.648	173
1632	24.657	375
1633	24.665	183
1634	24.674	339
1635	24.683	0
1636	24.692	463
1637	24.701	0
1638	24.71	213
1639	24.719	191
1640	24.728	580
1641	24.737	913
1642	24.746	1334
1643	24.755	1824
1644	24.764	2270
1645	24.773	2837
1646	24.781	3613
1647	24.79	3049
1648	24.799	2344
1649	24.808	1978
1650	24.817	1256
1651	24.826	778
1652	24.835	585
1653	24.844	176
1654	24.853	0
1655	24.862	154
1656	24.871	0
1657	24.88	0
1658	24.888	0
1659	24.897	0
1660	24.906	0
1661	24.915	176
1662	24.924	0
1663	24.933	0
1664	24.942	189
1665	24.951	0
1666	24.96	0
1667	24.969	0
1668	24.978	0
1669	24.987	0
1670	24.996	0
1671	25.004	0
1672	25.013	0
1673	25.022	167
1674	25.031	0
1675	25.04	0
1676	25.049	154
1677	25.058	170
1678	25.067	233
1679	25.076	238
1680	25.085	417
1681	25.094	340
1682	25.103	209
1683	25.112	165
1684	25.12	0
1685	25.129	0
1686	25.138	0
1687	25.147	158
1688	25.156	0
1689	25.165	0
1690	25.174	0
1691	25.183	0
1692	25.192	0
1693	25.201	152
1694	25.21	0
1695	25.219	0
1696	25.228	0
1697	25.236	0
1698	25.245	219
1699	25.254	0
1700	25.263	203
1701	25.272	371
1702	25.281	0
1703	25.29	198
1704	25.299	0
1705	25.308	0
1706	25.317	0
1707	25.326	0
1708	25.335	0
1709	25.344	0
1710	25.352	0
1711	25.361	0
1712	25.37	0
1713	25.379	154
1714	25.388	0
1715	25.397	0
1716	25.406	0
1717	25.415	0
1718	25.424	0
1719	25.433	163
1720	25.442	0
1721	25.451	0
1722	25.46	0
1723	25.468	0
1724	25.477	0
1725	25.486	0
1726	25.495	0
1727	25.504	0
1728	25.513	0
1729	25.522	0
1730	25.531	0
1731	25.54	0
1732	25.549	0
1733	25.558	0
1734	25.567	0
1735	25.575	0
1736	25.584	0
1737	25.593	0
1738	25.602	159
1739	25.611	0
1740	25.62	0
1741	25.629	0
1742	25.638	0
1743	25.647	154
1744	25.656	0
1745	25.665	0
1746	25.674	0
1747	25.683	402
1748	25.691	0
1749	25.7	185
1750	25.709	516
1751	25.718	280
1752	25.727	229
1753	25.736	226
1754	25.745	359
1755	25.754	0
1756	25.763	0
1757	25.772	0
1758	25.781	0
1759	25.79	0
1760	25.799	0
1761	25.807	0
1762	25.816	0
1763	25.825	299
1764	25.834	380
1765	25.843	409
1766	25.852	476
1767	25.861	507
1768	25.87	397
1769	25.879	344
1770	25.888	536
1771	25.897	546
1772	25.906	754
1773	25.915	1487
1774	25.923	1394
1775	25.932	1938
1776	25.941	1316
1777	25.95	1885
1778	25.959	1451
1779	25.968	1409
1780	25.977	861
1781	25.986	480
1782	25.995	395
1783	26.004	298
1784	26.013	250
1785	26.022	263
1786	26.031	261
1787	26.039	152
1788	26.048	178
1789	26.057	0
1790	26.066	0
1791	26.075	0
1792	26.084	203
1793	26.093	341
1794	26.102	414
1795	26.111	846
1796	26.12	1207
1797	26.129	1341
1798	26.138	1344
1799	26.147	1220
1800	26.155	1086
1801	26.164	1001
1802	26.173	913
1803	26.182	892
1804	26.191	873
1805	26.2	677
1806	26.209	906
1807	26.218	598
1808	26.227	430
1809	26.236	681
1810	26.245	286
1811	26.254	209
1812	26.262	385
1813	26.271	0
1814	26.28	0
1815	26.289	0
1816	26.298	0
1817	26.307	324
1818	26.316	179
1819	26.325	427
1820	26.334	362
1821	26.343	470
1822	26.352	856
1823	26.361	852
1824	26.37	1079
1825	26.378	542
1826	26.387	541
1827	26.396	479
1828	26.405	618
1829	26.414	502
1830	26.423	495
1831	26.432	656
1832	26.441	725
1833	26.45	327
1834	26.459	489
1835	26.468	348
1836	26.477	0
1837	26.486	0
1838	26.494	0
1839	26.503	231
1840	26.512	435
1841	26.521	273
1842	26.53	394
1843	26.539	198
1844	26.548	189
1845	26.557	230
1846	26.566	285
1847	26.575	262
1848	26.584	258
1849	26.593	199
1850	26.602	163
1851	26.61	196
1852	26.619	283
1853	26.628	321
1854	26.637	419
1855	26.646	548
1856	26.655	680
1857	26.664	974
1858	26.673	917
1859	26.682	843
1860	26.691	752
1861	26.7	465
1862	26.709	297
1863	26.718	156
1864	26.726	161
1865	26.735	0
1866	26.744	182
1867	26.753	380
1868	26.762	381
1869	26.771	380
1870	26.78	463
1871	26.789	305
1872	26.798	256
1873	26.807	450
1874	26.816	350
1875	26.825	295
1876	26.834	226
1877	26.842	0
1878	26.851	302
1879	26.86	372
1880	26.869	753
1881	26.878	851
1882	26.887	611
1883	26.896	505
1884	26.905	473
1885	26.914	383
1886	26.923	0
1887	26.932	423
1888	26.941	288
1889	26.949	521
1890	26.958	324
1891	26.967	304
1892	26.976	189
1893	26.985	0
1894	26.994	228
1895	27.003	505
1896	27.012	714
1897	27.021	1424
1898	27.03	1509
1899	27.039	1968
1900	27.048	1285
1901	27.057	1177
1902	27.065	516
1903	27.074	501
1904	27.083	170
1905	27.092	374
1906	27.101	0
1907	27.11	174
1908	27.119	0
1909	27.128	153
1910	27.137	0
1911	27.146	170
1912	27.155	219
1913	27.164	275
1914	27.173	401
1915	27.181	234
1916	27.19	251
1917	27.199	257
1918	27.208	0
1919	27.217	348
1920	27.226	161
1921	27.235	204
1922	27.244	260
1923	27.253	333
1924	27.262	316
1925	27.271	431
1926	27.28	428
1927	27.289	596
1928	27.297	749
1929	27.306	854
1930	27.315	974
1931	27.324	953
1932	27.333	610
1933	27.342	537
1934	27.351	556
1935	27.36	170
1936	27.369	337
1937	27.378	228
1938	27.387	184
1939	27.396	220
1940	27.405	459
1941	27.413	202
1942	27.422	196
1943	27.431	395
1944	27.44	610
1945	27.449	365
1946	27.458	373
1947	27.467	177
1948	27.476	0
1949	27.485	0
1950	27.494	190
1951	27.503	388
1952	27.512	212
1953	27.521	536
1954	27.529	746
1955	27.538	649
1956	27.547	555
1957	27.556	501
1958	27.565	419
1959	27.574	556
1960	27.583	417
1961	27.592	787
1962	27.601	647
1963	27.61	559
1964	27.619	398
1965	27.628	268
1966	27.636	314
1967	27.645	696
1968	27.654	1092
1969	27.663	2205
1970	27.672	4137
1971	27.681	5120
1972	27.69	5083
1973	27.699	4317
1974	27.708	2312
1975	27.717	1592
1976	27.726	753
1977	27.735	375
1978	27.744	234
1979	27.752	220
1980	27.761	331
1981	27.77	217
1982	27.779	372
1983	27.788	217
1984	27.797	0
1985	27.806	249
1986	27.815	0
1987	27.824	0
1988	27.833	171
1989	27.842	188
1990	27.851	199
1991	27.86	0
1992	27.868	0
1993	27.877	166
1994	27.886	181
1995	27.895	213
1996	27.904	0
1997	27.913	177
[truncated: 2,474 more rows]

## Sheet: chlamydiae desmo
#"+ EIC(456.8, 470.8, 484.8, 498.8) Scan MB_1220_020.D "
#Point	X(Minutes)	Y(Counts)
0	10.096	0
1	10.105	0
2	10.114	0
3	10.122	0
4	10.131	0
5	10.14	0
6	10.149	0
7	10.158	0
8	10.167	0
9	10.176	0
10	10.185	0
11	10.194	0
12	10.203	0
13	10.212	0
14	10.221	0
15	10.23	0
16	10.238	0
17	10.247	0
18	10.256	0
19	10.265	0
20	10.274	0
21	10.283	0
22	10.292	0
23	10.301	0
24	10.31	0
25	10.319	0
26	10.328	0
27	10.337	0
28	10.345	157
29	10.354	181
30	10.363	185
31	10.372	0
32	10.381	0
33	10.39	0
34	10.399	0
35	10.408	0
36	10.417	0
37	10.426	0
38	10.435	0
39	10.444	0
40	10.453	0
41	10.461	0
42	10.47	0
43	10.479	0
44	10.488	0
45	10.497	0
46	10.506	0
47	10.515	0
48	10.524	0
49	10.533	0
50	10.542	0
51	10.551	0
52	10.56	0
53	10.569	0
54	10.577	0
55	10.586	0
56	10.595	0
57	10.604	0
58	10.613	0
59	10.622	0
60	10.631	0
61	10.64	0
62	10.649	0
63	10.658	0
64	10.667	0
65	10.676	0
66	10.685	0
67	10.693	0
68	10.702	0
69	10.711	0
70	10.72	0
71	10.729	0
72	10.738	0
73	10.747	0
74	10.756	0
75	10.765	0
76	10.774	0
77	10.783	0
78	10.792	0
79	10.801	0
80	10.809	0
81	10.818	0
82	10.827	0
83	10.836	0
84	10.845	0
85	10.854	0
86	10.863	0
87	10.872	0
88	10.881	0
89	10.89	0
90	10.899	0
91	10.908	0
92	10.917	0
93	10.925	0
94	10.934	0
95	10.943	0
96	10.952	0
97	10.961	0
98	10.97	0
99	10.979	0
100	10.988	0
101	10.997	0
102	11.006	0
103	11.015	0
104	11.024	0
105	11.032	0
106	11.041	0
107	11.05	0
108	11.059	0
109	11.068	0
110	11.077	0
111	11.086	0
112	11.095	0
113	11.104	0
114	11.113	0
115	11.122	0
116	11.131	0
117	11.14	0
118	11.148	0
119	11.157	0
120	11.166	0
121	11.175	0
122	11.184	0
123	11.193	0
124	11.202	0
125	11.211	0
126	11.22	0
127	11.229	0
128	11.238	0
129	11.247	0
130	11.256	0
131	11.264	0
132	11.273	0
133	11.282	0
134	11.291	0
135	11.3	0
136	11.309	0
137	11.318	0
138	11.327	0
139	11.336	0
140	11.345	0
141	11.354	0
142	11.363	0
143	11.372	0
144	11.38	0
145	11.389	0
146	11.398	0
147	11.407	0
148	11.416	0
149	11.425	0
150	11.434	0
151	11.443	0
152	11.452	0
153	11.461	0
154	11.47	0
155	11.479	0
156	11.488	0
157	11.496	0
158	11.505	0
159	11.514	0
160	11.523	0
161	11.532	0
162	11.541	0
163	11.55	0
164	11.559	0
165	11.568	0
166	11.577	0
167	11.586	0
168	11.595	0
169	11.604	0
170	11.612	0
171	11.621	0
172	11.63	0
173	11.639	0
174	11.648	0
175	11.657	0
176	11.666	0
177	11.675	0
178	11.684	0
179	11.693	0
180	11.702	0
181	11.711	0
182	11.719	0
183	11.728	0
184	11.737	0
185	11.746	0
186	11.755	0
187	11.764	0
188	11.773	0
189	11.782	0
190	11.791	0
191	11.8	0
192	11.809	0
193	11.818	0
194	11.827	0
195	11.835	0
196	11.844	0
197	11.853	0
198	11.862	0
199	11.871	0
200	11.88	0
201	11.889	0
202	11.898	0
203	11.907	0
204	11.916	0
205	11.925	0
206	11.934	0
207	11.943	0
208	11.951	0
209	11.96	0
210	11.969	0
211	11.978	0
212	11.987	0
213	11.996	0
214	12.005	0
215	12.014	0
216	12.023	0
217	12.032	0
218	12.041	179
219	12.05	292
220	12.059	532
221	12.067	447
222	12.076	166
223	12.085	0
224	12.094	0
225	12.103	0
226	12.112	0
227	12.121	0
228	12.13	0
229	12.139	0
230	12.148	0
231	12.157	0
232	12.166	0
233	12.175	0
234	12.183	0
235	12.192	0
236	12.201	0
237	12.21	0
238	12.219	0
239	12.228	0
240	12.237	153
241	12.246	0
242	12.255	0
243	12.264	0
244	12.273	0
245	12.282	0
246	12.291	0
247	12.299	0
248	12.308	0
249	12.317	0
250	12.326	0
251	12.335	0
252	12.344	0
253	12.353	0
254	12.362	0
255	12.371	0
256	12.38	0
257	12.389	0
258	12.398	0
259	12.406	0
260	12.415	0
261	12.424	0
262	12.433	0
263	12.442	0
264	12.451	0
265	12.46	0
266	12.469	0
267	12.478	0
268	12.487	0
269	12.496	0
270	12.505	0
271	12.514	0
272	12.522	0
273	12.531	0
274	12.54	0
275	12.549	0
276	12.558	0
277	12.567	0
278	12.576	0
279	12.585	0
280	12.594	0
281	12.603	0
282	12.612	0
283	12.621	0
284	12.63	0
285	12.638	0
286	12.647	0
287	12.656	150
288	12.665	0
289	12.674	0
290	12.683	0
291	12.692	0
292	12.701	0
293	12.71	0
294	12.719	0
295	12.728	0
296	12.737	0
297	12.746	0
298	12.754	0
299	12.763	0
300	12.772	0
301	12.781	0
302	12.79	0
303	12.799	0
304	12.808	0
305	12.817	0
306	12.826	0
307	12.835	0
308	12.844	0
309	12.853	0
310	12.862	0
311	12.87	0
312	12.879	0
313	12.888	0
314	12.897	0
315	12.906	0
316	12.915	0
317	12.924	0
318	12.933	0
319	12.942	0
320	12.951	0
321	12.96	0
322	12.969	0
323	12.978	0
324	12.986	0
325	12.995	0
326	13.004	0
327	13.013	0
328	13.022	0
329	13.031	0
330	13.04	0
331	13.049	0
332	13.058	0
333	13.067	0
334	13.076	0
335	13.085	0
336	13.093	0
337	13.102	0
338	13.111	0
339	13.12	0
340	13.129	0
341	13.138	0
342	13.147	0
343	13.156	0
344	13.165	0
345	13.174	0
346	13.183	0
347	13.192	0
348	13.201	152
349	13.209	0
350	13.218	0
351	13.227	0
352	13.236	0
353	13.245	0
354	13.254	0
355	13.263	0
356	13.272	0
357	13.281	0
358	13.29	0
359	13.299	0
360	13.308	0
361	13.317	0
362	13.325	0
363	13.334	0
364	13.343	0
365	13.352	0
366	13.361	0
367	13.37	0
368	13.379	0
369	13.388	0
370	13.397	0
371	13.406	0
372	13.415	0
373	13.424	0
374	13.433	0
375	13.441	0
376	13.45	0
377	13.459	0
378	13.468	0
379	13.477	0
380	13.486	0
381	13.495	0
382	13.504	0
383	13.513	0
384	13.522	0
385	13.531	0
386	13.54	0
387	13.549	0
388	13.557	0
389	13.566	0
390	13.575	0
391	13.584	0
392	13.593	0
393	13.602	0
394	13.611	0
395	13.62	0
396	13.629	0
397	13.638	0
398	13.647	0
399	13.656	0
400	13.665	0
401	13.673	0
402	13.682	0
403	13.691	0
404	13.7	0
405	13.709	172
406	13.718	0
407	13.727	0
408	13.736	0
409	13.745	0
410	13.754	0
411	13.763	0
412	13.772	0
413	13.78	0
414	13.789	0
415	13.798	0
416	13.807	0
417	13.816	0
418	13.825	152
419	13.834	0
420	13.843	0
421	13.852	0
422	13.861	0
423	13.87	0
424	13.879	0
425	13.888	0
426	13.896	0
427	13.905	0
428	13.914	0
429	13.923	0
430	13.932	156
431	13.941	0
432	13.95	0
433	13.959	0
434	13.968	0
435	13.977	0
436	13.986	0
437	13.995	0
438	14.004	0
439	14.012	0
440	14.021	0
441	14.03	0
442	14.039	0
443	14.048	0
444	14.057	0
445	14.066	0
446	14.075	0
447	14.084	0
448	14.093	0
449	14.102	0
450	14.111	0
451	14.12	167
452	14.128	0
453	14.137	0
454	14.146	0
455	14.155	0
456	14.164	0
457	14.173	162
458	14.182	0
459	14.191	0
460	14.2	177
461	14.209	194
462	14.218	0
463	14.227	0
464	14.236	0
465	14.244	176
466	14.253	0
467	14.262	0
468	14.271	0
469	14.28	0
470	14.289	0
471	14.298	0
472	14.307	0
473	14.316	0
474	14.325	0
475	14.334	0
476	14.343	0
477	14.352	0
478	14.36	0
479	14.369	0
480	14.378	0
481	14.387	0
482	14.396	0
483	14.405	0
484	14.414	0
485	14.423	0
486	14.432	0
487	14.441	0
488	14.45	0
489	14.459	0
490	14.467	0
491	14.476	0
492	14.485	0
493	14.494	0
494	14.503	0
495	14.512	0
496	14.521	0
497	14.53	0
498	14.539	204
499	14.548	159
500	14.557	0
501	14.566	176
502	14.575	0
503	14.583	0
504	14.592	0
505	14.601	0
506	14.61	0
507	14.619	0
508	14.628	0
509	14.637	0
510	14.646	0
511	14.655	0
512	14.664	0
513	14.673	188
514	14.682	0
515	14.691	0
516	14.699	0
517	14.708	155
518	14.717	170
519	14.726	0
520	14.735	0
521	14.744	0
522	14.753	0
523	14.762	154
524	14.771	0
525	14.78	192
526	14.789	0
527	14.798	228
528	14.807	178
529	14.815	0
530	14.824	162
531	14.833	0
532	14.842	0
533	14.851	0
534	14.86	0
535	14.869	224
536	14.878	216
537	14.887	0
538	14.896	0
539	14.905	0
540	14.914	0
541	14.923	154
542	14.931	0
543	14.94	0
544	14.949	0
545	14.958	0
546	14.967	151
547	14.976	0
548	14.985	201
549	14.994	167
550	15.003	0
551	15.012	202
552	15.021	162
553	15.03	0
554	15.039	0
555	15.047	170
556	15.056	169
557	15.065	176
558	15.074	0
559	15.083	207
560	15.092	159
561	15.101	155
562	15.11	0
563	15.119	155
564	15.128	0
565	15.137	0
566	15.146	0
567	15.154	0
568	15.163	0
569	15.172	0
570	15.181	0
571	15.19	157
572	15.199	209
573	15.208	0
574	15.217	170
575	15.226	0
576	15.235	206
577	15.244	0
578	15.253	0
579	15.262	0
580	15.27	0
581	15.279	0
582	15.288	0
583	15.297	0
584	15.306	157
585	15.315	0
586	15.324	0
587	15.333	0
588	15.342	0
589	15.351	0
590	15.36	0
591	15.369	0
592	15.378	0
593	15.386	0
594	15.395	0
595	15.404	0
596	15.413	157
597	15.422	169
598	15.431	161
599	15.44	0
600	15.449	166
601	15.458	0
602	15.467	198
603	15.476	0
604	15.485	0
605	15.494	0
606	15.502	0
607	15.511	0
608	15.52	340
609	15.529	0
610	15.538	0
611	15.547	154
612	15.556	220
613	15.565	0
614	15.574	0
615	15.583	0
616	15.592	0
617	15.601	0
618	15.61	166
619	15.618	0
620	15.627	0
621	15.636	0
622	15.645	0
623	15.654	0
624	15.663	0
625	15.672	0
626	15.681	0
627	15.69	0
628	15.699	0
629	15.708	200
630	15.717	0
631	15.726	175
632	15.734	0
633	15.743	0
634	15.752	0
635	15.761	0
636	15.77	0
637	15.779	171
638	15.788	0
639	15.797	0
640	15.806	0
641	15.815	0
642	15.824	0
643	15.833	0
644	15.841	0
645	15.85	0
646	15.859	0
647	15.868	0
648	15.877	0
649	15.886	0
650	15.895	0
651	15.904	0
652	15.913	0
653	15.922	0
654	15.931	0
655	15.94	0
656	15.949	0
657	15.957	0
658	15.966	0
659	15.975	0
660	15.984	0
661	15.993	0
662	16.002	0
663	16.011	0
664	16.02	0
665	16.029	0
666	16.038	0
667	16.047	262
668	16.056	202
669	16.065	239
670	16.073	0
671	16.082	0
672	16.091	0
673	16.1	214
674	16.109	191
675	16.118	0
676	16.127	153
677	16.136	187
678	16.145	0
679	16.154	154
680	16.163	204
681	16.172	0
682	16.181	154
683	16.189	157
684	16.198	0
685	16.207	0
686	16.216	245
687	16.225	423
688	16.234	385
689	16.243	455
690	16.252	989
691	16.261	1214
692	16.27	999
693	16.279	469
694	16.288	382
695	16.297	212
696	16.305	185
697	16.314	0
698	16.323	176
699	16.332	0
700	16.341	0
701	16.35	0
702	16.359	159
703	16.368	0
704	16.377	181
705	16.386	0
706	16.395	0
707	16.404	0
708	16.412	0
709	16.421	152
710	16.43	0
711	16.439	0
712	16.448	0
713	16.457	151
714	16.466	0
715	16.475	200
716	16.484	165
717	16.493	0
718	16.502	0
719	16.511	0
720	16.52	0
721	16.528	0
722	16.537	0
723	16.546	0
724	16.555	176
725	16.564	0
726	16.573	0
727	16.582	266
728	16.591	0
729	16.6	0
730	16.609	0
731	16.618	152
732	16.627	165
733	16.636	229
734	16.644	204
735	16.653	212
736	16.662	0
737	16.671	0
738	16.68	169
739	16.689	0
740	16.698	0
741	16.707	0
742	16.716	206
743	16.725	202
744	16.734	234
745	16.743	0
746	16.752	0
747	16.76	0
748	16.769	171
749	16.778	0
750	16.787	0
751	16.796	150
752	16.805	0
753	16.814	0
754	16.823	0
755	16.832	0
756	16.841	0
757	16.85	0
758	16.859	0
759	16.868	0
760	16.876	0
761	16.885	0
762	16.894	349
763	16.903	375
764	16.912	0
765	16.921	0
766	16.93	0
767	16.939	153
768	16.948	0
769	16.957	0
770	16.966	0
771	16.975	155
772	16.984	189
773	16.992	155
774	17.001	199
775	17.01	0
776	17.019	0
777	17.028	162
778	17.037	177
779	17.046	0
780	17.055	0
781	17.064	0
782	17.073	0
783	17.082	0
784	17.091	0
785	17.099	0
786	17.108	0
787	17.117	192
788	17.126	0
789	17.135	0
790	17.144	0
791	17.153	0
792	17.162	0
793	17.171	0
794	17.18	157
795	17.189	166
796	17.198	0
797	17.207	162
798	17.215	0
799	17.224	153
800	17.233	0
801	17.242	159
802	17.251	0
803	17.26	0
804	17.269	325
805	17.278	0
806	17.287	0
807	17.296	0
808	17.305	0
809	17.314	221
810	17.323	0
811	17.331	155
812	17.34	225
813	17.349	155
814	17.358	188
815	17.367	154
816	17.376	0
817	17.385	324
818	17.394	504
819	17.403	603
820	17.412	573
821	17.421	185
822	17.43	232
823	17.439	0
824	17.447	423
825	17.456	387
826	17.465	0
827	17.474	447
828	17.483	183
829	17.492	252
830	17.501	266
831	17.51	219
832	17.519	0
833	17.528	182
834	17.537	160
835	17.546	251
836	17.555	0
837	17.563	0
838	17.572	0
839	17.581	0
840	17.59	0
841	17.599	0
842	17.608	0
843	17.617	0
844	17.626	0
845	17.635	0
846	17.644	0
847	17.653	0
848	17.662	152
849	17.671	0
850	17.679	0
851	17.688	0
852	17.697	0
853	17.706	0
854	17.715	0
855	17.724	150
856	17.733	0
857	17.742	0
858	17.751	0
859	17.76	183
860	17.769	0
861	17.778	0
862	17.786	0
863	17.795	0
864	17.804	163
865	17.813	185
866	17.822	0
867	17.831	0
868	17.84	196
869	17.849	0
870	17.858	0
871	17.867	194
872	17.876	0
873	17.885	159
874	17.894	0
875	17.902	161
876	17.911	562
877	17.92	205
878	17.929	0
879	17.938	0
880	17.947	0
881	17.956	0
882	17.965	0
883	17.974	0
884	17.983	0
885	17.992	173
886	18.001	173
887	18.01	0
888	18.018	0
889	18.027	0
890	18.036	0
891	18.045	0
892	18.054	169
893	18.063	0
894	18.072	151
895	18.081	330
896	18.09	0
897	18.099	0
898	18.108	0
899	18.117	0
900	18.126	0
901	18.134	158
902	18.143	196
903	18.152	0
904	18.161	0
905	18.17	0
906	18.179	0
907	18.188	0
908	18.197	153
909	18.206	0
910	18.215	0
911	18.224	0
912	18.233	160
913	18.242	0
914	18.25	0
915	18.259	0
916	18.268	153
917	18.277	0
918	18.286	0
919	18.295	190
920	18.304	0
921	18.313	0
922	18.322	155
923	18.331	160
924	18.34	0
925	18.349	0
926	18.358	0
927	18.366	0
928	18.375	0
929	18.384	0
930	18.393	0
931	18.402	357
932	18.411	0
933	18.42	0
934	18.429	0
935	18.438	0
936	18.447	0
937	18.456	0
938	18.465	163
939	18.473	0
940	18.482	0
941	18.491	0
942	18.5	0
943	18.509	0
944	18.518	0
945	18.527	168
946	18.536	215
947	18.545	0
948	18.554	0
949	18.563	0
950	18.572	0
951	18.581	155
952	18.589	166
953	18.598	285
954	18.607	271
955	18.616	250
956	18.625	253
957	18.634	255
958	18.643	197
959	18.652	171
960	18.661	151
961	18.67	386
962	18.679	315
963	18.688	216
964	18.697	247
965	18.705	225
966	18.714	209
967	18.723	0
968	18.732	0
969	18.741	175
970	18.75	0
971	18.759	204
972	18.768	0
973	18.777	347
974	18.786	0
975	18.795	157
976	18.804	206
977	18.813	0
978	18.821	440
979	18.83	255
980	18.839	323
981	18.848	161
982	18.857	179
983	18.866	155
984	18.875	152
985	18.884	0
986	18.893	169
987	18.902	0
988	18.911	225
989	18.92	217
990	18.929	0
991	18.937	0
992	18.946	0
993	18.955	220
994	18.964	389
995	18.973	233
996	18.982	152
997	18.991	189
998	19	238
999	19.009	252
1000	19.018	430
1001	19.027	173
1002	19.036	231
1003	19.045	397
1004	19.053	361
1005	19.062	406
1006	19.071	0
1007	19.08	433
1008	19.089	519
1009	19.098	376
1010	19.107	170
1011	19.116	157
1012	19.125	0
1013	19.134	0
1014	19.143	155
1015	19.152	390
1016	19.16	414
1017	19.169	462
1018	19.178	680
1019	19.187	629
1020	19.196	678
1021	19.205	852
1022	19.214	1136
1023	19.223	1463
1024	19.232	1897
1025	19.241	2185
1026	19.25	948
1027	19.259	376
1028	19.268	171
1029	19.276	0
1030	19.285	0
1031	19.294	409
1032	19.303	417
1033	19.312	1030
1034	19.321	1189
1035	19.33	1328
1036	19.339	944
1037	19.348	1310
1038	19.357	1879
1039	19.366	1549
1040	19.375	1162
1041	19.384	425
1042	19.392	193
1043	19.401	253
1044	19.41	388
1045	19.419	353
1046	19.428	188
1047	19.437	330
1048	19.446	0
1049	19.455	212
1050	19.464	0
1051	19.473	170
1052	19.482	170
1053	19.491	155
1054	19.5	234
1055	19.508	406
1056	19.517	375
1057	19.526	528
1058	19.535	199
1059	19.544	0
1060	19.553	179
1061	19.562	154
1062	19.571	0
1063	19.58	0
1064	19.589	217
1065	19.598	0
1066	19.607	155
1067	19.616	156
1068	19.624	420
1069	19.633	334
1070	19.642	516
1071	19.651	565
1072	19.66	383
1073	19.669	340
1074	19.678	0
1075	19.687	214
1076	19.696	436
1077	19.705	266
1078	19.714	423
1079	19.723	417
1080	19.732	615
1081	19.74	512
1082	19.749	452
1083	19.758	178
1084	19.767	363
1085	19.776	732
1086	19.785	366
1087	19.794	494
1088	19.803	613
1089	19.812	416
1090	19.821	365
1091	19.83	365
1092	19.839	375
1093	19.847	368
1094	19.856	536
1095	19.865	525
1096	19.874	409
1097	19.883	491
1098	19.892	559
1099	19.901	512
1100	19.91	221
1101	19.919	188
1102	19.928	335
1103	19.937	399
1104	19.946	415
1105	19.955	406
1106	19.963	287
1107	19.972	350
1108	19.981	605
1109	19.99	254
1110	19.999	468
1111	20.008	564
1112	20.017	521
1113	20.026	503
1114	20.035	155
1115	20.044	214
1116	20.053	175
1117	20.062	327
1118	20.071	154
1119	20.079	329
1120	20.088	410
1121	20.097	162
1122	20.106	198
1123	20.115	202
1124	20.124	238
1125	20.133	313
1126	20.142	472
1127	20.151	435
1128	20.16	172
1129	20.169	481
1130	20.178	348
1131	20.187	340
1132	20.195	198
1133	20.204	415
1134	20.213	493
1135	20.222	529
1136	20.231	501
1137	20.24	522
1138	20.249	636
1139	20.258	671
1140	20.267	790
1141	20.276	620
1142	20.285	749
1143	20.294	604
1144	20.303	733
1145	20.311	731
1146	20.32	766
1147	20.329	819
1148	20.338	822
1149	20.347	953
1150	20.356	1018
1151	20.365	918
1152	20.374	953
1153	20.383	907
1154	20.392	945
1155	20.401	902
1156	20.41	742
1157	20.419	642
1158	20.427	602
1159	20.436	714
1160	20.445	744
1161	20.454	749
1162	20.463	918
1163	20.472	739
1164	20.481	632
1165	20.49	663
1166	20.499	656
1167	20.508	909
1168	20.517	908
1169	20.526	1235
1170	20.534	1096
1171	20.543	886
1172	20.552	958
1173	20.561	511
1174	20.57	340
1175	20.579	386
1176	20.588	583
1177	20.597	411
1178	20.606	367
1179	20.615	693
1180	20.624	1070
1181	20.633	1104
1182	20.642	1476
1183	20.65	1203
1184	20.659	1558
1185	20.668	1445
1186	20.677	1371
1187	20.686	1431
1188	20.695	1369
1189	20.704	1308
1190	20.713	1146
1191	20.722	965
1192	20.731	490
1193	20.74	233
1194	20.749	418
1195	20.758	311
1196	20.766	230
1197	20.775	0
1198	20.784	194
1199	20.793	175
1200	20.802	0
1201	20.811	359
1202	20.82	201
1203	20.829	488
1204	20.838	473
1205	20.847	460
1206	20.856	371
1207	20.865	495
1208	20.874	276
1209	20.882	529
1210	20.891	616
1211	20.9	582
1212	20.909	912
1213	20.918	561
1214	20.927	421
1215	20.936	395
1216	20.945	533
1217	20.954	402
1218	20.963	0
1219	20.972	199
1220	20.981	162
1221	20.99	206
1222	20.998	188
1223	21.007	0
1224	21.016	171
1225	21.025	0
1226	21.034	0
1227	21.043	158
1228	21.052	0
1229	21.061	200
1230	21.07	171
1231	21.079	0
1232	21.088	0
1233	21.097	171
1234	21.106	0
1235	21.114	0
1236	21.123	0
1237	21.132	0
1238	21.141	198
1239	21.15	0
1240	21.159	0
1241	21.168	0
1242	21.177	0
1243	21.186	0
1244	21.195	0
1245	21.204	0
1246	21.213	157
1247	21.221	0
1248	21.23	199
1249	21.239	0
1250	21.248	0
1251	21.257	186
1252	21.266	0
1253	21.275	0
1254	21.284	0
1255	21.293	0
1256	21.302	0
1257	21.311	0
1258	21.32	0
1259	21.329	0
1260	21.337	0
1261	21.346	0
1262	21.355	0
1263	21.364	0
1264	21.373	0
1265	21.382	0
1266	21.391	171
1267	21.4	0
1268	21.409	171
1269	21.418	151
1270	21.427	0
1271	21.436	326
1272	21.445	191
1273	21.453	229
1274	21.462	570
1275	21.471	530
1276	21.48	501
1277	21.489	206
1278	21.498	217
1279	21.507	179
1280	21.516	161
1281	21.525	0
1282	21.534	389
1283	21.543	0
1284	21.552	165
1285	21.561	0
1286	21.569	0
1287	21.578	0
1288	21.587	201
1289	21.596	0
1290	21.605	0
1291	21.614	280
1292	21.623	297
1293	21.632	415
1294	21.641	604
1295	21.65	713
1296	21.659	694
1297	21.668	191
1298	21.677	423
1299	21.685	0
1300	21.694	220
1301	21.703	182
1302	21.712	301
1303	21.721	0
1304	21.73	0
1305	21.739	166
1306	21.748	0
1307	21.757	0
1308	21.766	0
1309	21.775	0
1310	21.784	0
1311	21.793	0
1312	21.801	0
1313	21.81	174
1314	21.819	151
1315	21.828	157
1316	21.837	173
1317	21.846	165
1318	21.855	354
1319	21.864	198
1320	21.873	246
1321	21.882	192
1322	21.891	178
1323	21.9	175
1324	21.908	351
1325	21.917	394
1326	21.926	427
1327	21.935	387
1328	21.944	412
1329	21.953	477
1330	21.962	345
1331	21.971	574
1332	21.98	185
1333	21.989	407
1334	21.998	168
1335	22.007	409
1336	22.016	227
1337	22.024	0
1338	22.033	502
1339	22.042	180
1340	22.051	648
1341	22.06	596
1342	22.069	713
1343	22.078	662
1344	22.087	889
1345	22.096	919
1346	22.105	1132
1347	22.114	1159
1348	22.123	1400
1349	22.132	1768
1350	22.14	2446
1351	22.149	2471
1352	22.158	2776
1353	22.167	3914
1354	22.176	4484
1355	22.185	4433
1356	22.194	4120
1357	22.203	3538
1358	22.212	2796
1359	22.221	2389
1360	22.23	1806
1361	22.239	1618
1362	22.248	1445
1363	22.256	1191
1364	22.265	1299
1365	22.274	1028
1366	22.283	1013
1367	22.292	938
1368	22.301	1298
1369	22.31	1077
1370	22.319	1415
1371	22.328	1649
1372	22.337	1591
1373	22.346	1726
1374	22.355	1753
1375	22.364	1713
1376	22.372	2073
1377	22.381	1780
1378	22.39	2487
1379	22.399	2414
1380	22.408	1882
1381	22.417	1143
1382	22.426	947
1383	22.435	798
1384	22.444	623
1385	22.453	307
1386	22.462	758
1387	22.471	812
1388	22.479	1174
1389	22.488	1378
1390	22.497	1545
1391	22.506	1875
1392	22.515	1825
1393	22.524	1729
1394	22.533	1435
1395	22.542	1430
1396	22.551	1208
1397	22.56	1559
1398	22.569	1183
1399	22.578	1537
1400	22.587	1185
1401	22.595	1056
1402	22.604	760
1403	22.613	663
1404	22.622	532
1405	22.631	488
1406	22.64	831
1407	22.649	882
1408	22.658	978
1409	22.667	1234
1410	22.676	996
1411	22.685	716
1412	22.694	584
1413	22.703	656
1414	22.711	523
1415	22.72	162
1416	22.729	333
1417	22.738	472
1418	22.747	0
1419	22.756	0
1420	22.765	176
1421	22.774	0
1422	22.783	191
1423	22.792	0
1424	22.801	321
1425	22.81	778
1426	22.819	858
1427	22.827	828
1428	22.836	1131
1429	22.845	1048
1430	22.854	962
1431	22.863	627
1432	22.872	751
1433	22.881	866
1434	22.89	851
1435	22.899	809
1436	22.908	848
1437	22.917	809
1438	22.926	724
1439	22.935	437
1440	22.943	393
1441	22.952	237
1442	22.961	0
1443	22.97	0
1444	22.979	0
1445	22.988	0
1446	22.997	0
1447	23.006	0
1448	23.015	0
1449	23.024	0
1450	23.033	0
1451	23.042	0
1452	23.051	0
1453	23.059	0
1454	23.068	0
1455	23.077	0
1456	23.086	0
1457	23.095	0
1458	23.104	0
1459	23.113	0
1460	23.122	0
1461	23.131	0
1462	23.14	0
1463	23.149	0
1464	23.158	0
1465	23.166	0
1466	23.175	0
1467	23.184	0
1468	23.193	0
1469	23.202	0
1470	23.211	0
1471	23.22	0
1472	23.229	0
1473	23.238	0
1474	23.247	0
1475	23.256	0
1476	23.265	0
1477	23.274	0
1478	23.282	0
1479	23.291	0
1480	23.3	0
1481	23.309	0
1482	23.318	0
1483	23.327	0
1484	23.336	0
1485	23.345	0
1486	23.354	0
1487	23.363	0
1488	23.372	0
1489	23.381	0
1490	23.39	0
1491	23.398	0
1492	23.407	0
1493	23.416	0
1494	23.425	0
1495	23.434	0
1496	23.443	0
1497	23.452	0
1498	23.461	0
1499	23.47	0
1500	23.479	0
1501	23.488	0
1502	23.497	0
1503	23.506	0
1504	23.514	0
1505	23.523	0
1506	23.532	0
1507	23.541	0
1508	23.55	0
1509	23.559	0
1510	23.568	0
1511	23.577	0
1512	23.586	0
1513	23.595	0
1514	23.604	0
1515	23.613	0
1516	23.622	0
1517	23.63	0
1518	23.639	0
1519	23.648	0
1520	23.657	0
1521	23.666	254
1522	23.675	271
1523	23.684	317
1524	23.693	279
1525	23.702	280
1526	23.711	297
1527	23.72	218
1528	23.729	0
1529	23.738	174
1530	23.746	203
1531	23.755	229
1532	23.764	409
1533	23.773	594
1534	23.782	777
1535	23.791	989
1536	23.8	1139
1537	23.809	974
1538	23.818	973
1539	23.827	789
1540	23.836	325
1541	23.845	285
1542	23.853	320
1543	23.862	245
1544	23.871	296
1545	23.88	261
1546	23.889	176
1547	23.898	218
1548	23.907	350
1549	23.916	285
1550	23.925	422
1551	23.934	487
1552	23.943	595
1553	23.952	479
1554	23.961	397
1555	23.969	311
1556	23.978	199
1557	23.987	158
1558	23.996	0
1559	24.005	204
1560	24.014	412
1561	24.023	179
1562	24.032	322
1563	24.041	444
1564	24.05	269
1565	24.059	750
1566	24.068	782
1567	24.077	695
1568	24.085	581
1569	24.094	448
1570	24.103	451
1571	24.112	388
1572	24.121	168
1573	24.13	257
1574	24.139	738
1575	24.148	855
1576	24.157	1132
1577	24.166	1520
1578	24.175	2206
1579	24.184	2092
1580	24.193	2154
1581	24.201	2011
1582	24.21	1553
1583	24.219	1244
1584	24.228	669
1585	24.237	390
1586	24.246	218
1587	24.255	0
1588	24.264	174
1589	24.273	0
1590	24.282	195
1591	24.291	0
1592	24.3	194
1593	24.309	150
1594	24.317	0
1595	24.326	157
1596	24.335	322
1597	24.344	181
1598	24.353	0
1599	24.362	0
1600	24.371	150
1601	24.38	0
1602	24.389	0
1603	24.398	0
1604	24.407	0
1605	24.416	0
1606	24.425	0
1607	24.433	0
1608	24.442	0
1609	24.451	0
1610	24.46	0
1611	24.469	0
1612	24.478	164
1613	24.487	0
1614	24.496	157
1615	24.505	579
1616	24.514	645
1617	24.523	197
1618	24.532	233
1619	24.54	171
1620	24.549	0
1621	24.558	0
1622	24.567	0
1623	24.576	0
1624	24.585	0
1625	24.594	0
1626	24.603	0
1627	24.612	0
1628	24.621	0
1629	24.63	0
1630	24.639	0
1631	24.648	0
1632	24.656	158
1633	24.665	0
1634	24.674	0
1635	24.683	0
1636	24.692	0
1637	24.701	0
1638	24.71	163
1639	24.719	441
1640	24.728	558
1641	24.737	1048
1642	24.746	1308
1643	24.755	1524
1644	24.764	1535
1645	24.772	1481
1646	24.781	1485
1647	24.79	1001
1648	24.799	711
1649	24.808	474
1650	24.817	151
1651	24.826	0
1652	24.835	0
1653	24.844	0
1654	24.853	0
1655	24.862	0
1656	24.871	0
1657	24.88	0
1658	24.888	0
1659	24.897	0
1660	24.906	0
1661	24.915	0
1662	24.924	0
1663	24.933	0
1664	24.942	0
1665	24.951	0
1666	24.96	0
1667	24.969	0
1668	24.978	0
1669	24.987	0
1670	24.996	0
1671	25.004	0
1672	25.013	0
1673	25.022	0
1674	25.031	0
1675	25.04	0
1676	25.049	0
1677	25.058	152
1678	25.067	173
1679	25.076	0
1680	25.085	0
1681	25.094	183
1682	25.103	0
1683	25.112	0
1684	25.12	0
1685	25.129	0
1686	25.138	0
1687	25.147	0
1688	25.156	0
1689	25.165	0
1690	25.174	0
1691	25.183	0
1692	25.192	0
1693	25.201	195
1694	25.21	0
1695	25.219	0
1696	25.227	0
1697	25.236	0
1698	25.245	0
1699	25.254	0
1700	25.263	0
1701	25.272	0
1702	25.281	0
1703	25.29	0
1704	25.299	0
1705	25.308	0
1706	25.317	0
1707	25.326	0
1708	25.335	0
1709	25.343	0
1710	25.352	0
1711	25.361	0
1712	25.37	0
1713	25.379	0
1714	25.388	0
1715	25.397	207
1716	25.406	0
1717	25.415	0
1718	25.424	0
1719	25.433	0
1720	25.442	0
1721	25.451	0
1722	25.459	0
1723	25.468	0
1724	25.477	0
1725	25.486	0
1726	25.495	0
1727	25.504	0
1728	25.513	0
1729	25.522	0
1730	25.531	0
1731	25.54	0
1732	25.549	0
1733	25.558	0
1734	25.567	0
1735	25.575	0
1736	25.584	0
1737	25.593	0
1738	25.602	0
1739	25.611	0
1740	25.62	0
1741	25.629	0
1742	25.638	0
1743	25.647	0
1744	25.656	0
1745	25.665	0
1746	25.674	0
1747	25.683	0
1748	25.691	0
1749	25.7	0
1750	25.709	0
1751	25.718	0
1752	25.727	0
1753	25.736	0
1754	25.745	0
1755	25.754	0
1756	25.763	0
1757	25.772	0
1758	25.781	0
1759	25.79	0
1760	25.799	0
1761	25.807	0
1762	25.816	0
1763	25.825	213
1764	25.834	226
1765	25.843	212
1766	25.852	282
1767	25.861	0
1768	25.87	201
1769	25.879	565
1770	25.888	401
1771	25.897	733
1772	25.906	1045
1773	25.914	1229
1774	25.923	1285
1775	25.932	1146
1776	25.941	888
1777	25.95	674
1778	25.959	354
1779	25.968	199
1780	25.977	166
1781	25.986	0
1782	25.995	195
1783	26.004	0
1784	26.013	0
1785	26.022	152
1786	26.03	0
1787	26.039	0
1788	26.048	161
1789	26.057	0
1790	26.066	0
1791	26.075	0
1792	26.084	0
1793	26.093	180
1794	26.102	342
1795	26.111	596
1796	26.12	626
1797	26.129	817
1798	26.138	809
1799	26.146	785
1800	26.155	696
1801	26.164	822
1802	26.173	793
1803	26.182	750
1804	26.191	599
1805	26.2	364
1806	26.209	525
1807	26.218	163
1808	26.227	175
1809	26.236	0
1810	26.245	0
1811	26.254	0
1812	26.262	151
1813	26.271	0
1814	26.28	0
1815	26.289	0
1816	26.298	0
1817	26.307	0
1818	26.316	160
1819	26.325	487
1820	26.334	447
1821	26.343	766
1822	26.352	1087
1823	26.361	701
1824	26.37	862
1825	26.378	978
1826	26.387	691
1827	26.396	546
1828	26.405	722
1829	26.414	800
1830	26.423	805
1831	26.432	667
1832	26.441	283
1833	26.45	249
1834	26.459	0
1835	26.468	0
1836	26.477	0
1837	26.486	0
1838	26.494	197
1839	26.503	170
1840	26.512	254
1841	26.521	185
1842	26.53	322
1843	26.539	228
1844	26.548	273
1845	26.557	390
1846	26.566	237
1847	26.575	208
1848	26.584	236
1849	26.593	0
1850	26.601	155
1851	26.61	273
1852	26.619	314
1853	26.628	405
1854	26.637	801
1855	26.646	703
1856	26.655	691
1857	26.664	785
1858	26.673	955
1859	26.682	846
1860	26.691	439
1861	26.7	276
1862	26.709	0
1863	26.717	0
1864	26.726	0
1865	26.735	0
1866	26.744	0
1867	26.753	155
1868	26.762	154
1869	26.771	0
1870	26.78	183
1871	26.789	165
1872	26.798	218
1873	26.807	199
1874	26.816	0
1875	26.825	159
1876	26.833	0
1877	26.842	0
1878	26.851	0
1879	26.86	288
1880	26.869	318
1881	26.878	439
1882	26.887	516
1883	26.896	319
1884	26.905	216
1885	26.914	279
1886	26.923	260
1887	26.932	307
1888	26.941	422
1889	26.949	325
1890	26.958	221
1891	26.967	333
1892	26.976	165
1893	26.985	0
1894	26.994	238
1895	27.003	455
1896	27.012	722
1897	27.021	1074
1898	27.03	1361
1899	27.039	1630
1900	27.048	570
1901	27.057	381
1902	27.065	229
1903	27.074	172
1904	27.083	0
1905	27.092	0
1906	27.101	0
1907	27.11	199
1908	27.119	0
1909	27.128	0
1910	27.137	0
1911	27.146	211
1912	27.155	210
1913	27.164	438
1914	27.173	209
1915	27.181	210
1916	27.19	0
1917	27.199	0
1918	27.208	171
1919	27.217	0
1920	27.226	0
1921	27.235	0
1922	27.244	0
1923	27.253	0
1924	27.262	205
1925	27.271	343
1926	27.28	193
1927	27.288	243
1928	27.297	295
1929	27.306	443
1930	27.315	386
1931	27.324	451
1932	27.333	242
1933	27.342	0
1934	27.351	170
1935	27.36	155
1936	27.369	0
1937	27.378	0
1938	27.387	0
1939	27.396	168
1940	27.404	165
1941	27.413	166
1942	27.422	0
1943	27.431	422
1944	27.44	0
1945	27.449	316
1946	27.458	0
1947	27.467	170
1948	27.476	0
1949	27.485	0
1950	27.494	152
1951	27.503	222
1952	27.512	197
1953	27.52	260
1954	27.529	331
1955	27.538	434
1956	27.547	154
1957	27.556	196
1958	27.565	175
1959	27.574	153
1960	27.583	221
1961	27.592	191
1962	27.601	187
1963	27.61	0
1964	27.619	0
1965	27.628	0
1966	27.636	196
1967	27.645	224
1968	27.654	503
1969	27.663	1286
1970	27.672	1525
1971	27.681	1489
1972	27.69	1669
1973	27.699	1052
1974	27.708	601
1975	27.717	728
1976	27.726	506
1977	27.735	868
1978	27.744	587
1979	27.752	582
1980	27.761	284
1981	27.77	0
1982	27.779	171
1983	27.788	0
1984	27.797	173
1985	27.806	151
1986	27.815	156
1987	27.824	0
1988	27.833	156
1989	27.842	0
1990	27.851	0
1991	27.86	0
1992	27.868	0
1993	27.877	0
1994	27.886	0
1995	27.895	176
1996	27.904	150
1997	27.913	0
[truncated: 2,474 more rows]

## Sheet: sandaracinus desmo
#"+ EIC(456.8, 470.8, 484.8, 498.8) Scan MB_1220_046.D "
#Point	X(Minutes)	Y(Counts)
0	10.096	0
1	10.105	0
2	10.114	0
3	10.123	0
4	10.132	0
5	10.141	0
6	10.15	0
7	10.158	0
8	10.167	0
9	10.176	0
10	10.185	0
11	10.194	0
12	10.203	0
13	10.212	0
14	10.221	0
15	10.23	0
16	10.239	0
17	10.248	0
18	10.257	0
19	10.266	0
20	10.274	0
21	10.283	0
22	10.292	0
23	10.301	389
24	10.31	361
25	10.319	456
26	10.328	0
27	10.337	0
28	10.346	288
29	10.355	335
30	10.364	335
31	10.373	215
32	10.381	0
33	10.39	0
34	10.399	0
35	10.408	223
36	10.417	0
37	10.426	0
38	10.435	0
39	10.444	156
40	10.453	0
41	10.462	0
42	10.471	0
43	10.48	0
44	10.489	0
45	10.497	0
46	10.506	0
47	10.515	0
48	10.524	0
49	10.533	166
50	10.542	315
51	10.551	289
52	10.56	232
53	10.569	0
54	10.578	0
55	10.587	0
56	10.596	0
57	10.605	0
58	10.613	0
59	10.622	0
60	10.631	0
61	10.64	0
62	10.649	0
63	10.658	0
64	10.667	0
65	10.676	0
66	10.685	0
67	10.694	0
68	10.703	0
69	10.712	0
70	10.721	0
71	10.729	0
72	10.738	0
73	10.747	0
74	10.756	0
75	10.765	0
76	10.774	0
77	10.783	0
78	10.792	0
79	10.801	0
80	10.81	0
81	10.819	0
82	10.828	0
83	10.837	0
84	10.845	0
85	10.854	0
86	10.863	0
87	10.872	0
88	10.881	0
89	10.89	0
90	10.899	0
91	10.908	0
92	10.917	0
93	10.926	0
94	10.935	0
95	10.944	0
96	10.953	0
97	10.961	0
98	10.97	0
99	10.979	0
100	10.988	0
101	10.997	0
102	11.006	0
103	11.015	0
104	11.024	0
105	11.033	219
106	11.042	0
107	11.051	0
108	11.06	0
109	11.068	0
110	11.077	0
111	11.086	0
112	11.095	0
113	11.104	0
114	11.113	0
115	11.122	0
116	11.131	0
117	11.14	0
118	11.149	0
119	11.158	0
120	11.167	0
121	11.176	0
122	11.184	0
123	11.193	0
124	11.202	0
125	11.211	0
126	11.22	0
127	11.229	0
128	11.238	0
129	11.247	0
130	11.256	0
131	11.265	0
132	11.274	0
133	11.283	0
134	11.292	0
135	11.3	0
136	11.309	0
137	11.318	0
138	11.327	0
139	11.336	0
140	11.345	0
141	11.354	0
142	11.363	0
143	11.372	0
144	11.381	0
145	11.39	0
146	11.399	0
147	11.408	0
148	11.416	0
149	11.425	0
150	11.434	0
151	11.443	0
152	11.452	0
153	11.461	0
154	11.47	0
155	11.479	0
156	11.488	0
157	11.497	0
158	11.506	0
159	11.515	0
160	11.524	0
161	11.532	0
162	11.541	0
163	11.55	0
164	11.559	0
165	11.568	0
166	11.577	0
167	11.586	0
168	11.595	0
169	11.604	0
170	11.613	0
171	11.622	0
172	11.631	0
173	11.64	0
174	11.648	0
175	11.657	0
176	11.666	0
177	11.675	0
178	11.684	0
179	11.693	0
180	11.702	0
181	11.711	0
182	11.72	0
183	11.729	0
184	11.738	0
185	11.747	0
186	11.755	0
187	11.764	0
188	11.773	0
189	11.782	0
190	11.791	0
191	11.8	0
192	11.809	0
193	11.818	0
194	11.827	0
195	11.836	0
196	11.845	0
197	11.854	0
198	11.863	0
199	11.871	0
200	11.88	189
201	11.889	0
202	11.898	0
203	11.907	0
204	11.916	0
205	11.925	0
206	11.934	0
207	11.943	0
208	11.952	0
209	11.961	0
210	11.97	0
211	11.979	0
212	11.987	0
213	11.996	0
214	12.005	0
215	12.014	0
216	12.023	0
217	12.032	0
218	12.041	555
219	12.05	734
220	12.059	843
221	12.068	415
222	12.077	208
223	12.086	0
224	12.095	0
225	12.103	0
226	12.112	0
227	12.121	0
228	12.13	0
229	12.139	0
230	12.148	0
231	12.157	0
232	12.166	0
233	12.175	0
234	12.184	0
235	12.193	0
236	12.202	0
237	12.211	0
238	12.219	167
239	12.228	0
240	12.237	161
241	12.246	0
242	12.255	0
243	12.264	0
244	12.273	0
245	12.282	0
246	12.291	0
247	12.3	0
248	12.309	0
249	12.318	0
250	12.327	0
251	12.335	0
252	12.344	0
253	12.353	0
254	12.362	0
255	12.371	0
256	12.38	0
257	12.389	0
258	12.398	0
259	12.407	0
260	12.416	0
261	12.425	0
262	12.434	0
263	12.442	0
264	12.451	0
265	12.46	0
266	12.469	163
267	12.478	0
268	12.487	0
269	12.496	0
270	12.505	0
271	12.514	0
272	12.523	0
273	12.532	0
274	12.541	0
275	12.55	0
276	12.558	0
277	12.567	0
278	12.576	0
279	12.585	0
280	12.594	0
281	12.603	166
282	12.612	0
283	12.621	170
284	12.63	0
285	12.639	0
286	12.648	164
287	12.657	0
288	12.666	0
289	12.674	0
290	12.683	0
291	12.692	0
292	12.701	0
293	12.71	0
294	12.719	0
295	12.728	0
296	12.737	0
297	12.746	0
298	12.755	0
299	12.764	0
300	12.773	0
301	12.782	0
302	12.79	155
303	12.799	0
304	12.808	0
305	12.817	0
306	12.826	0
307	12.835	0
308	12.844	0
309	12.853	0
310	12.862	0
311	12.871	0
312	12.88	0
313	12.889	0
314	12.898	0
315	12.906	163
316	12.915	0
317	12.924	0
318	12.933	0
319	12.942	0
320	12.951	0
321	12.96	0
322	12.969	0
323	12.978	0
324	12.987	0
325	12.996	0
326	13.005	0
327	13.013	0
328	13.022	0
329	13.031	0
330	13.04	0
331	13.049	0
332	13.058	0
333	13.067	0
334	13.076	0
335	13.085	0
336	13.094	180
337	13.103	0
338	13.112	0
339	13.121	0
340	13.129	160
341	13.138	0
342	13.147	0
343	13.156	0
344	13.165	0
345	13.174	0
346	13.183	0
347	13.192	0
348	13.201	0
349	13.21	0
350	13.219	0
351	13.228	0
352	13.237	0
353	13.245	0
354	13.254	0
355	13.263	0
356	13.272	0
357	13.281	0
358	13.29	0
359	13.299	0
360	13.308	168
361	13.317	0
362	13.326	0
363	13.335	0
364	13.344	0
365	13.353	0
366	13.361	168
367	13.37	0
368	13.379	0
369	13.388	0
370	13.397	182
371	13.406	0
372	13.415	0
373	13.424	0
374	13.433	0
375	13.442	0
376	13.451	0
377	13.46	0
378	13.469	161
379	13.477	0
380	13.486	175
381	13.495	0
382	13.504	0
383	13.513	0
384	13.522	160
385	13.531	157
386	13.54	0
387	13.549	0
388	13.558	0
389	13.567	0
390	13.576	0
391	13.585	0
392	13.593	0
393	13.602	0
394	13.611	208
395	13.62	0
396	13.629	0
397	13.638	0
398	13.647	168
399	13.656	0
400	13.665	0
401	13.674	155
402	13.683	0
403	13.692	0
404	13.7	0
405	13.709	0
406	13.718	0
407	13.727	0
408	13.736	0
409	13.745	0
410	13.754	167
411	13.763	198
412	13.772	0
413	13.781	153
414	13.79	0
415	13.799	0
416	13.808	0
417	13.816	0
418	13.825	0
419	13.834	0
420	13.843	174
421	13.852	0
422	13.861	178
423	13.87	0
424	13.879	0
425	13.888	0
426	13.897	0
427	13.906	246
428	13.915	0
429	13.924	155
430	13.932	0
431	13.941	151
432	13.95	0
433	13.959	0
434	13.968	197
435	13.977	0
436	13.986	0
437	13.995	0
438	14.004	0
439	14.013	181
440	14.022	158
441	14.031	0
442	14.04	179
443	14.048	155
444	14.057	0
445	14.066	204
446	14.075	0
447	14.084	0
448	14.093	0
449	14.102	0
450	14.111	0
451	14.12	0
452	14.129	0
453	14.138	0
454	14.147	183
455	14.156	173
456	14.164	154
457	14.173	207
458	14.182	0
459	14.191	0
460	14.2	200
461	14.209	0
462	14.218	215
463	14.227	152
464	14.236	323
465	14.245	207
466	14.254	166
467	14.263	0
468	14.272	0
469	14.28	0
470	14.289	0
471	14.298	0
472	14.307	0
473	14.316	0
474	14.325	0
475	14.334	0
476	14.343	0
477	14.352	0
478	14.361	0
479	14.37	0
480	14.379	0
481	14.387	233
482	14.396	265
483	14.405	0
484	14.414	0
485	14.423	0
486	14.432	0
487	14.441	0
488	14.45	0
489	14.459	0
490	14.468	0
491	14.477	0
492	14.486	0
493	14.495	0
494	14.503	0
495	14.512	0
496	14.521	0
497	14.53	0
498	14.539	0
499	14.548	0
500	14.557	716
501	14.566	646
502	14.575	358
503	14.584	193
504	14.593	398
505	14.602	402
506	14.611	211
507	14.619	176
508	14.628	166
509	14.637	243
510	14.646	167
511	14.655	177
512	14.664	225
513	14.673	169
514	14.682	157
515	14.691	193
516	14.7	164
517	14.709	434
518	14.718	339
519	14.727	413
520	14.735	0
521	14.744	0
522	14.753	0
523	14.762	189
524	14.771	390
525	14.78	161
526	14.789	389
527	14.798	0
528	14.807	214
529	14.816	416
530	14.825	710
531	14.834	605
532	14.843	524
533	14.851	544
534	14.86	404
535	14.869	537
536	14.878	596
537	14.887	559
538	14.896	315
539	14.905	431
540	14.914	321
541	14.923	502
542	14.932	535
543	14.941	0
544	14.95	228
545	14.959	164
546	14.967	231
547	14.976	0
548	14.985	204
549	14.994	202
550	15.003	179
551	15.012	190
552	15.021	207
553	15.03	225
554	15.039	187
555	15.048	0
556	15.057	183
557	15.066	226
558	15.074	164
559	15.083	247
560	15.092	158
561	15.101	195
562	15.11	386
563	15.119	161
564	15.128	0
565	15.137	249
566	15.146	0
567	15.155	183
568	15.164	0
569	15.173	220
570	15.182	188
571	15.19	216
572	15.199	159
573	15.208	185
574	15.217	410
575	15.226	171
576	15.235	388
577	15.244	164
578	15.253	343
579	15.262	0
580	15.271	0
581	15.28	198
582	15.289	196
583	15.298	203
584	15.306	175
585	15.315	221
586	15.324	0
587	15.333	150
588	15.342	0
589	15.351	339
590	15.36	0
591	15.369	226
592	15.378	438
593	15.387	174
594	15.396	151
595	15.405	233
596	15.414	161
597	15.422	209
598	15.431	235
599	15.44	165
600	15.449	0
601	15.458	0
602	15.467	152
603	15.476	361
604	15.485	0
605	15.494	0
606	15.503	0
607	15.512	365
608	15.521	539
609	15.53	436
610	15.538	642
611	15.547	469
612	15.556	522
613	15.565	197
614	15.574	410
615	15.583	527
616	15.592	457
617	15.601	156
618	15.61	165
619	15.619	160
620	15.628	153
621	15.637	216
622	15.646	222
623	15.654	0
624	15.663	166
625	15.672	173
626	15.681	201
627	15.69	405
628	15.699	393
629	15.708	227
630	15.717	0
631	15.726	0
632	15.735	0
633	15.744	159
634	15.753	383
635	15.761	563
636	15.77	446
637	15.779	945
638	15.788	210
639	15.797	173
640	15.806	335
641	15.815	0
642	15.824	0
643	15.833	0
644	15.842	0
645	15.851	0
646	15.86	0
647	15.869	0
648	15.877	0
649	15.886	0
650	15.895	0
651	15.904	0
652	15.913	0
653	15.922	0
654	15.931	0
655	15.94	0
656	15.949	0
657	15.958	0
658	15.967	0
659	15.976	0
660	15.985	0
661	15.993	0
662	16.002	0
663	16.011	0
664	16.02	208
665	16.029	166
666	16.038	0
667	16.047	603
668	16.056	1209
669	16.065	605
670	16.074	213
671	16.083	0
672	16.092	0
673	16.101	614
674	16.109	656
675	16.118	616
676	16.127	399
677	16.136	399
678	16.145	546
679	16.154	511
680	16.163	513
681	16.172	640
682	16.181	423
683	16.19	879
684	16.199	553
685	16.208	844
686	16.217	737
687	16.225	1137
688	16.234	1051
689	16.243	1719
690	16.252	2164
691	16.261	2602
692	16.27	1679
693	16.279	1152
694	16.288	1059
695	16.297	623
696	16.306	468
697	16.315	398
698	16.324	419
699	16.333	0
700	16.341	517
701	16.35	763
702	16.359	636
703	16.368	159
704	16.377	173
705	16.386	349
706	16.395	462
707	16.404	169
708	16.413	354
709	16.422	0
710	16.431	154
711	16.44	172
712	16.448	351
713	16.457	0
714	16.466	166
715	16.475	159
716	16.484	0
717	16.493	179
718	16.502	331
719	16.511	228
720	16.52	236
721	16.529	317
722	16.538	156
723	16.547	167
724	16.556	339
725	16.564	0
726	16.573	329
727	16.582	161
728	16.591	399
729	16.6	349
730	16.609	157
731	16.618	437
732	16.627	578
733	16.636	772
734	16.645	511
735	16.654	452
736	16.663	158
737	16.672	208
738	16.68	370
739	16.689	389
740	16.698	313
741	16.707	153
742	16.716	180
743	16.725	197
744	16.734	939
745	16.743	593
746	16.752	230
747	16.761	206
748	16.77	162
749	16.779	0
750	16.788	0
751	16.796	0
752	16.805	155
753	16.814	0
754	16.823	493
755	16.832	187
756	16.841	217
757	16.85	322
758	16.859	172
759	16.868	0
760	16.877	166
761	16.886	422
762	16.895	542
763	16.904	500
764	16.912	538
765	16.921	391
766	16.93	178
767	16.939	495
768	16.948	475
769	16.957	369
770	16.966	347
771	16.975	379
772	16.984	181
773	16.993	382
774	17.002	366
775	17.011	494
776	17.02	0
777	17.028	0
778	17.037	170
779	17.046	0
780	17.055	0
781	17.064	179
782	17.073	0
783	17.082	201
784	17.091	156
785	17.1	191
786	17.109	396
787	17.118	207
788	17.127	192
789	17.135	0
790	17.144	197
791	17.153	332
792	17.162	165
793	17.171	0
794	17.18	314
795	17.189	157
796	17.198	367
797	17.207	361
798	17.216	379
799	17.225	207
800	17.234	170
801	17.243	189
802	17.251	234
803	17.26	0
804	17.269	220
805	17.278	558
806	17.287	172
807	17.296	156
808	17.305	267
809	17.314	230
810	17.323	583
811	17.332	598
812	17.341	643
813	17.35	383
814	17.359	364
815	17.367	483
816	17.376	526
817	17.385	781
818	17.394	675
819	17.403	831
820	17.412	579
821	17.421	777
822	17.43	592
823	17.439	409
824	17.448	339
825	17.457	213
826	17.466	492
827	17.475	638
828	17.483	708
829	17.492	801
830	17.501	662
831	17.51	881
832	17.519	436
833	17.528	577
834	17.537	164
835	17.546	0
836	17.555	0
837	17.564	195
838	17.573	0
839	17.582	376
840	17.591	154
841	17.599	208
842	17.608	209
843	17.617	158
844	17.626	0
845	17.635	185
846	17.644	185
847	17.653	423
848	17.662	165
849	17.671	219
850	17.68	0
851	17.689	0
852	17.698	223
853	17.707	0
854	17.715	0
855	17.724	205
856	17.733	0
857	17.742	213
858	17.751	0
859	17.76	0
860	17.769	211
861	17.778	0
862	17.787	343
863	17.796	243
864	17.805	313
865	17.814	166
866	17.822	154
867	17.831	541
868	17.84	0
869	17.849	165
870	17.858	449
871	17.867	196
872	17.876	161
873	17.885	0
874	17.894	235
875	17.903	468
876	17.912	524
877	17.921	541
878	17.93	226
879	17.938	192
880	17.947	0
881	17.956	203
882	17.965	373
883	17.974	159
884	17.983	343
885	17.992	367
886	18.001	192
887	18.01	288
888	18.019	0
889	18.028	186
890	18.037	337
891	18.046	412
892	18.054	0
893	18.063	233
894	18.072	194
895	18.081	487
896	18.09	368
897	18.099	174
898	18.108	188
899	18.117	243
900	18.126	0
901	18.135	0
902	18.144	0
903	18.153	0
904	18.162	0
905	18.17	0
906	18.179	0
907	18.188	0
908	18.197	0
909	18.206	0
910	18.215	157
911	18.224	164
912	18.233	0
913	18.242	175
914	18.251	0
915	18.26	0
916	18.269	164
917	18.278	166
918	18.286	187
919	18.295	327
920	18.304	312
921	18.313	151
922	18.322	0
923	18.331	204
924	18.34	0
925	18.349	195
926	18.358	0
927	18.367	156
928	18.376	354
929	18.385	0
930	18.394	175
931	18.402	152
932	18.411	421
933	18.42	181
934	18.429	0
935	18.438	191
936	18.447	160
937	18.456	323
938	18.465	0
939	18.474	172
940	18.483	177
941	18.492	151
942	18.501	0
943	18.509	373
944	18.518	379
945	18.527	301
946	18.536	167
947	18.545	0
948	18.554	199
949	18.563	224
950	18.572	187
951	18.581	228
952	18.59	414
953	18.599	614
954	18.608	614
955	18.617	273
956	18.625	467
957	18.634	236
958	18.643	209
959	18.652	528
960	18.661	273
961	18.67	372
962	18.679	211
963	18.688	342
964	18.697	347
965	18.706	210
966	18.715	202
967	18.724	151
968	18.733	168
969	18.741	451
970	18.75	247
971	18.759	163
972	18.768	0
973	18.777	220
974	18.786	361
975	18.795	0
976	18.804	218
977	18.813	265
978	18.822	302
979	18.831	533
980	18.84	372
981	18.849	236
982	18.857	187
983	18.866	227
984	18.875	345
985	18.884	248
986	18.893	362
987	18.902	454
988	18.911	183
989	18.92	383
990	18.929	254
991	18.938	367
992	18.947	429
993	18.956	439
994	18.965	510
995	18.973	553
996	18.982	345
997	18.991	416
998	19	414
999	19.009	365
1000	19.018	172
1001	19.027	501
1002	19.036	472
1003	19.045	475
1004	19.054	380
1005	19.063	366
1006	19.072	195
1007	19.081	191
1008	19.089	318
1009	19.098	374
1010	19.107	0
1011	19.116	180
1012	19.125	428
1013	19.134	187
1014	19.143	223
1015	19.152	542
1016	19.161	651
1017	19.17	662
1018	19.179	727
1019	19.188	1099
1020	19.196	1216
1021	19.205	1918
1022	19.214	2576
1023	19.223	1660
1024	19.232	460
1025	19.241	164
1026	19.25	0
1027	19.259	0
1028	19.268	0
1029	19.277	309
1030	19.286	634
1031	19.295	1102
1032	19.304	1057
1033	19.312	1247
1034	19.321	1303
1035	19.33	1406
1036	19.339	1756
1037	19.348	1895
1038	19.357	1034
1039	19.366	816
1040	19.375	626
1041	19.384	246
1042	19.393	182
1043	19.402	175
1044	19.411	399
1045	19.42	173
1046	19.428	204
1047	19.437	238
1048	19.446	218
1049	19.455	157
1050	19.464	0
1051	19.473	164
1052	19.482	398
1053	19.491	400
1054	19.5	373
1055	19.509	448
1056	19.518	459
1057	19.527	482
1058	19.536	338
1059	19.544	281
1060	19.553	158
1061	19.562	187
1062	19.571	228
1063	19.58	207
1064	19.589	172
1065	19.598	209
1066	19.607	317
1067	19.616	442
1068	19.625	504
1069	19.634	374
1070	19.643	504
1071	19.652	462
1072	19.66	0
1073	19.669	452
1074	19.678	462
1075	19.687	416
1076	19.696	513
1077	19.705	624
1078	19.714	625
1079	19.723	552
1080	19.732	170
1081	19.741	314
1082	19.75	576
1083	19.759	496
1084	19.767	636
1085	19.776	530
1086	19.785	541
1087	19.794	499
1088	19.803	453
1089	19.812	639
1090	19.821	458
1091	19.83	375
1092	19.839	411
1093	19.848	455
1094	19.857	426
1095	19.866	623
1096	19.875	458
1097	19.883	482
1098	19.892	377
1099	19.901	266
1100	19.91	250
1101	19.919	540
1102	19.928	224
1103	19.937	399
1104	19.946	625
1105	19.955	497
1106	19.964	458
1107	19.973	484
1108	19.982	372
1109	19.991	274
1110	19.999	396
1111	20.008	451
1112	20.017	440
1113	20.026	431
1114	20.035	210
1115	20.044	395
1116	20.053	0
1117	20.062	342
1118	20.071	274
1119	20.08	414
1120	20.089	0
1121	20.098	330
1122	20.107	186
1123	20.115	254
1124	20.124	452
1125	20.133	426
1126	20.142	501
1127	20.151	520
1128	20.16	525
1129	20.169	436
1130	20.178	328
1131	20.187	444
1132	20.196	472
1133	20.205	225
1134	20.214	543
1135	20.223	718
1136	20.231	657
1137	20.24	844
1138	20.249	1031
1139	20.258	760
1140	20.267	723
1141	20.276	703
1142	20.285	445
1143	20.294	557
1144	20.303	516
1145	20.312	536
1146	20.321	830
1147	20.33	792
1148	20.339	746
1149	20.347	666
1150	20.356	818
1151	20.365	787
1152	20.374	1244
1153	20.383	1192
1154	20.392	855
1155	20.401	889
1156	20.41	716
1157	20.419	748
1158	20.428	912
1159	20.437	578
1160	20.446	581
1161	20.454	553
1162	20.463	422
1163	20.472	533
1164	20.481	515
1165	20.49	715
1166	20.499	864
1167	20.508	1176
1168	20.517	1201
1169	20.526	901
1170	20.535	455
1171	20.544	621
1172	20.553	556
1173	20.562	711
1174	20.57	714
1175	20.579	653
1176	20.588	273
1177	20.597	375
1178	20.606	644
1179	20.615	897
1180	20.624	1282
1181	20.633	1185
1182	20.642	1638
1183	20.651	1214
1184	20.66	1259
1185	20.669	886
1186	20.678	761
1187	20.686	490
1188	20.695	441
1189	20.704	362
1190	20.713	594
1191	20.722	459
1192	20.731	314
1193	20.74	310
1194	20.749	405
1195	20.758	366
1196	20.767	157
1197	20.776	0
1198	20.785	184
1199	20.794	425
1200	20.802	469
1201	20.811	490
1202	20.82	526
1203	20.829	464
1204	20.838	527
1205	20.847	407
1206	20.856	696
1207	20.865	795
1208	20.874	777
1209	20.883	748
1210	20.892	359
1211	20.901	427
1212	20.91	525
1213	20.918	415
1214	20.927	448
1215	20.936	174
1216	20.945	384
1217	20.954	162
1218	20.963	162
1219	20.972	0
1220	20.981	0
1221	20.99	0
1222	20.999	0
1223	21.008	166
1224	21.017	175
1225	21.026	200
1226	21.034	0
1227	21.043	178
1228	21.052	0
1229	21.061	0
1230	21.07	0
1231	21.079	0
1232	21.088	0
1233	21.097	0
1234	21.106	0
1235	21.115	0
1236	21.124	0
1237	21.133	164
1238	21.141	162
1239	21.15	0
1240	21.159	0
1241	21.168	156
1242	21.177	0
1243	21.186	187
1244	21.195	0
1245	21.204	0
1246	21.213	0
1247	21.222	185
1248	21.231	0
1249	21.24	169
1250	21.249	378
1251	21.257	182
1252	21.266	0
1253	21.275	156
1254	21.284	309
1255	21.293	0
1256	21.302	0
1257	21.311	0
1258	21.32	0
1259	21.329	0
1260	21.338	0
1261	21.347	0
1262	21.356	172
1263	21.365	0
1264	21.373	0
1265	21.382	212
1266	21.391	0
1267	21.4	152
1268	21.409	186
1269	21.418	165
1270	21.427	424
1271	21.436	611
1272	21.445	382
1273	21.454	176
1274	21.463	245
1275	21.472	165
1276	21.481	344
1277	21.489	0
1278	21.498	0
1279	21.507	345
1280	21.516	190
1281	21.525	0
1282	21.534	232
1283	21.543	210
1284	21.552	152
1285	21.561	177
1286	21.57	0
1287	21.579	0
1288	21.588	380
1289	21.597	396
1290	21.605	465
1291	21.614	576
1292	21.623	494
1293	21.632	165
1294	21.641	246
1295	21.65	196
1296	21.659	178
1297	21.668	195
1298	21.677	181
1299	21.686	0
1300	21.695	163
1301	21.704	0
1302	21.713	0
1303	21.721	0
1304	21.73	178
1305	21.739	0
1306	21.748	0
1307	21.757	0
1308	21.766	161
1309	21.775	191
1310	21.784	0
1311	21.793	199
1312	21.802	165
1313	21.811	217
1314	21.82	173
1315	21.828	287
1316	21.837	183
1317	21.846	251
1318	21.855	217
1319	21.864	259
1320	21.873	336
1321	21.882	247
1322	21.891	407
1323	21.9	380
1324	21.909	421
1325	21.918	335
1326	21.927	155
1327	21.936	166
1328	21.944	152
1329	21.953	225
1330	21.962	486
1331	21.971	158
1332	21.98	224
1333	21.989	171
1334	21.998	383
1335	22.007	441
1336	22.016	452
1337	22.025	644
1338	22.034	805
1339	22.043	1050
1340	22.052	1893
1341	22.06	2149
1342	22.069	2656
1343	22.078	3436
1344	22.087	4360
1345	22.096	5400
1346	22.105	5572
1347	22.114	5135
1348	22.123	4437
1349	22.132	2883
1350	22.141	1848
1351	22.15	2054
1352	22.159	1286
1353	22.168	1282
1354	22.176	1372
1355	22.185	908
1356	22.194	859
1357	22.203	926
1358	22.212	1103
1359	22.221	434
1360	22.23	690
1361	22.239	1242
1362	22.248	1050
1363	22.257	1245
1364	22.266	1307
1365	22.275	1368
1366	22.284	1150
1367	22.292	1668
1368	22.301	1816
1369	22.31	1459
1370	22.319	1231
1371	22.328	227
1372	22.337	273
1373	22.346	607
1374	22.355	559
1375	22.364	350
1376	22.373	504
1377	22.382	221
1378	22.391	247
1379	22.4	153
1380	22.408	456
1381	22.417	607
1382	22.426	876
1383	22.435	1135
1384	22.444	1262
1385	22.453	1215
1386	22.462	1163
1387	22.471	1161
1388	22.48	949
1389	22.489	1208
1390	22.498	1375
1391	22.507	1231
1392	22.515	1455
1393	22.524	1081
1394	22.533	969
1395	22.542	1068
1396	22.551	346
1397	22.56	432
1398	22.569	391
1399	22.578	414
1400	22.587	366
1401	22.596	479
1402	22.605	692
1403	22.614	776
1404	22.623	693
1405	22.631	624
1406	22.64	495
1407	22.649	579
1408	22.658	484
1409	22.667	200
1410	22.676	407
1411	22.685	194
1412	22.694	160
1413	22.703	0
1414	22.712	0
1415	22.721	0
1416	22.73	0
1417	22.739	157
1418	22.747	352
1419	22.756	491
1420	22.765	313
1421	22.774	816
1422	22.783	733
1423	22.792	647
1424	22.801	785
1425	22.81	588
1426	22.819	489
1427	22.828	276
1428	22.837	508
1429	22.846	510
1430	22.855	704
1431	22.863	758
1432	22.872	572
1433	22.881	403
1434	22.89	225
1435	22.899	221
1436	22.908	197
1437	22.917	0
1438	22.926	0
1439	22.935	0
1440	22.944	0
1441	22.953	0
1442	22.962	0
1443	22.971	0
1444	22.979	0
1445	22.988	0
1446	22.997	0
1447	23.006	0
1448	23.015	0
1449	23.024	0
1450	23.033	0
1451	23.042	0
1452	23.051	0
1453	23.06	0
1454	23.069	0
1455	23.078	0
1456	23.087	0
1457	23.095	0
1458	23.104	0
1459	23.113	0
1460	23.122	0
1461	23.131	0
1462	23.14	0
1463	23.149	0
1464	23.158	0
1465	23.167	0
1466	23.176	0
1467	23.185	0
1468	23.194	176
1469	23.202	0
1470	23.211	0
1471	23.22	0
1472	23.229	0
1473	23.238	0
1474	23.247	0
1475	23.256	0
1476	23.265	0
1477	23.274	0
1478	23.283	0
1479	23.292	0
1480	23.301	0
1481	23.31	0
1482	23.318	0
1483	23.327	0
1484	23.336	0
1485	23.345	0
1486	23.354	0
1487	23.363	0
1488	23.372	0
1489	23.381	0
1490	23.39	0
1491	23.399	0
1492	23.408	0
1493	23.417	154
1494	23.426	0
1495	23.434	0
1496	23.443	0
1497	23.452	0
1498	23.461	0
1499	23.47	0
1500	23.479	0
1501	23.488	0
1502	23.497	0
1503	23.506	0
1504	23.515	0
1505	23.524	0
1506	23.533	0
1507	23.542	0
1508	23.55	0
1509	23.559	0
1510	23.568	0
1511	23.577	0
1512	23.586	0
1513	23.595	0
1514	23.604	0
1515	23.613	0
1516	23.622	0
1517	23.631	0
1518	23.64	0
1519	23.649	205
1520	23.658	285
1521	23.666	230
1522	23.675	222
1523	23.684	265
1524	23.693	0
1525	23.702	154
1526	23.711	183
1527	23.72	0
1528	23.729	0
1529	23.738	394
1530	23.747	192
1531	23.756	553
1532	23.765	413
1533	23.774	544
1534	23.782	618
1535	23.791	651
1536	23.8	202
1537	23.809	154
1538	23.818	196
1539	23.827	167
1540	23.836	0
1541	23.845	0
1542	23.854	0
1543	23.863	0
1544	23.872	0
1545	23.881	150
1546	23.889	0
1547	23.898	319
1548	23.907	0
1549	23.916	191
1550	23.925	188
1551	23.934	167
1552	23.943	157
1553	23.952	177
1554	23.961	0
1555	23.97	0
1556	23.979	159
1557	23.988	0
1558	23.997	0
1559	24.005	189
1560	24.014	179
1561	24.023	244
1562	24.032	500
1563	24.041	512
1564	24.05	561
1565	24.059	442
1566	24.068	414
1567	24.077	255
1568	24.086	0
1569	24.095	0
1570	24.104	344
1571	24.113	580
1572	24.121	755
1573	24.13	1108
1574	24.139	1423
1575	24.148	1841
1576	24.157	2107
1577	24.166	2285
1578	24.175	2030
1579	24.184	1867
1580	24.193	1303
1581	24.202	804
1582	24.211	392
1583	24.22	386
1584	24.229	0
1585	24.237	0
1586	24.246	0
1587	24.255	0
1588	24.264	0
1589	24.273	0
1590	24.282	0
1591	24.291	154
1592	24.3	0
1593	24.309	0
1594	24.318	0
1595	24.327	0
1596	24.336	0
1597	24.345	0
1598	24.353	0
1599	24.362	0
1600	24.371	0
1601	24.38	0
1602	24.389	0
1603	24.398	0
1604	24.407	0
1605	24.416	0
1606	24.425	0
1607	24.434	0
1608	24.443	0
1609	24.452	0
1610	24.461	0
1611	24.469	0
1612	24.478	312
1613	24.487	153
1614	24.496	0
1615	24.505	0
1616	24.514	0
1617	24.523	0
1618	24.532	0
1619	24.541	0
1620	24.55	0
1621	24.559	0
1622	24.568	0
1623	24.576	0
1624	24.585	0
1625	24.594	0
1626	24.603	0
1627	24.612	0
1628	24.621	0
1629	24.63	0
1630	24.639	0
1631	24.648	0
1632	24.657	0
1633	24.666	0
1634	24.675	0
1635	24.684	0
1636	24.692	0
1637	24.701	362
1638	24.71	456
1639	24.719	888
1640	24.728	1023
1641	24.737	1327
1642	24.746	1142
1643	24.755	1188
1644	24.764	857
1645	24.773	668
1646	24.782	533
1647	24.791	0
1648	24.8	150
1649	24.808	0
1650	24.817	0
1651	24.826	0
1652	24.835	0
1653	24.844	0
1654	24.853	0
1655	24.862	0
1656	24.871	0
1657	24.88	0
1658	24.889	0
1659	24.898	0
1660	24.907	0
1661	24.916	0
1662	24.924	0
1663	24.933	0
1664	24.942	0
1665	24.951	0
1666	24.96	154
1667	24.969	0
1668	24.978	0
1669	24.987	0
1670	24.996	0
1671	25.005	0
1672	25.014	0
1673	25.023	0
1674	25.032	0
1675	25.04	0
1676	25.049	0
1677	25.058	0
1678	25.067	151
1679	25.076	0
1680	25.085	0
1681	25.094	0
1682	25.103	0
1683	25.112	0
1684	25.121	0
1685	25.13	0
1686	25.139	0
1687	25.148	0
1688	25.156	0
1689	25.165	0
1690	25.174	0
1691	25.183	0
1692	25.192	0
1693	25.201	0
1694	25.21	0
1695	25.219	0
1696	25.228	0
1697	25.237	0
1698	25.246	0
1699	25.255	0
1700	25.263	0
1701	25.272	0
1702	25.281	0
1703	25.29	0
1704	25.299	0
1705	25.308	0
1706	25.317	0
1707	25.326	0
1708	25.335	0
1709	25.344	0
1710	25.353	0
1711	25.362	0
1712	25.371	0
1713	25.379	0
1714	25.388	0
1715	25.397	0
1716	25.406	0
1717	25.415	0
1718	25.424	0
1719	25.433	181
1720	25.442	0
1721	25.451	0
1722	25.46	0
1723	25.469	0
1724	25.478	0
1725	25.487	0
1726	25.495	0
1727	25.504	176
1728	25.513	0
1729	25.522	0
1730	25.531	0
1731	25.54	0
1732	25.549	0
1733	25.558	0
1734	25.567	0
1735	25.576	0
1736	25.585	0
1737	25.594	0
1738	25.603	0
1739	25.611	164
1740	25.62	0
1741	25.629	0
1742	25.638	0
1743	25.647	0
1744	25.656	0
1745	25.665	159
1746	25.674	0
1747	25.683	0
1748	25.692	0
1749	25.701	0
1750	25.71	0
1751	25.719	0
1752	25.727	0
1753	25.736	212
1754	25.745	0
1755	25.754	0
1756	25.763	0
1757	25.772	0
1758	25.781	0
1759	25.79	0
1760	25.799	221
1761	25.808	256
1762	25.817	423
1763	25.826	329
1764	25.834	252
1765	25.843	304
1766	25.852	0
1767	25.861	0
1768	25.87	0
1769	25.879	239
1770	25.888	264
1771	25.897	369
1772	25.906	707
1773	25.915	635
1774	25.924	756
1775	25.933	364
1776	25.942	364
1777	25.95	309
1778	25.959	188
1779	25.968	0
1780	25.977	0
1781	25.986	0
1782	25.995	0
1783	26.004	175
1784	26.013	0
1785	26.022	0
1786	26.031	151
1787	26.04	0
1788	26.049	169
1789	26.058	0
1790	26.066	0
1791	26.075	333
1792	26.084	198
1793	26.093	229
1794	26.102	384
1795	26.111	342
1796	26.12	454
1797	26.129	340
1798	26.138	247
1799	26.147	207
1800	26.156	215
1801	26.165	403
1802	26.174	423
1803	26.182	441
1804	26.191	365
1805	26.2	0
1806	26.209	0
1807	26.218	0
1808	26.227	0
1809	26.236	0
1810	26.245	0
1811	26.254	0
1812	26.263	0
1813	26.272	0
1814	26.281	0
1815	26.29	179
1816	26.298	0
1817	26.307	163
1818	26.316	413
1819	26.325	216
1820	26.334	533
1821	26.343	209
1822	26.352	514
1823	26.361	328
1824	26.37	209
1825	26.379	267
1826	26.388	210
1827	26.397	264
1828	26.406	207
1829	26.414	240
1830	26.423	346
1831	26.432	175
1832	26.441	0
1833	26.45	0
1834	26.459	0
1835	26.468	0
1836	26.477	0
1837	26.486	0
1838	26.495	0
1839	26.504	150
1840	26.513	167
1841	26.521	0
1842	26.53	0
1843	26.539	0
1844	26.548	170
1845	26.557	0
1846	26.566	0
1847	26.575	0
1848	26.584	189
1849	26.593	0
1850	26.602	0
1851	26.611	153
1852	26.62	368
1853	26.629	388
1854	26.637	294
1855	26.646	476
1856	26.655	259
1857	26.664	302
1858	26.673	242
1859	26.682	0
1860	26.691	0
1861	26.7	0
1862	26.709	0
1863	26.718	0
1864	26.727	0
1865	26.736	0
1866	26.745	0
1867	26.753	241
1868	26.762	0
1869	26.771	233
1870	26.78	265
1871	26.789	249
1872	26.798	233
1873	26.807	173
1874	26.816	0
1875	26.825	0
1876	26.834	0
1877	26.843	0
1878	26.852	211
1879	26.861	240
1880	26.869	150
1881	26.878	440
1882	26.887	176
1883	26.896	0
1884	26.905	0
1885	26.914	0
1886	26.923	151
1887	26.932	0
1888	26.941	0
1889	26.95	0
1890	26.959	0
1891	26.968	0
1892	26.977	0
1893	26.985	346
1894	26.994	383
1895	27.003	680
1896	27.012	740
1897	27.021	643
1898	27.03	604
1899	27.039	465
1900	27.048	584
1901	27.057	383
1902	27.066	212
1903	27.075	0
1904	27.084	0
1905	27.093	0
1906	27.101	153
1907	27.11	0
1908	27.119	165
1909	27.128	0
1910	27.137	0
1911	27.146	0
1912	27.155	364
1913	27.164	314
1914	27.173	157
1915	27.182	162
1916	27.191	0
1917	27.2	163
1918	27.208	0
1919	27.217	159
1920	27.226	150
1921	27.235	0
1922	27.244	153
1923	27.253	183
1924	27.262	251
1925	27.271	232
1926	27.28	369
1927	27.289	201
1928	27.298	227
1929	27.307	314
1930	27.316	335
1931	27.324	0
1932	27.333	0
1933	27.342	0
1934	27.351	0
1935	27.36	187
1936	27.369	212
1937	27.378	0
1938	27.387	162
1939	27.396	362
1940	27.405	150
1941	27.414	0
1942	27.423	0
1943	27.432	150
1944	27.44	0
1945	27.449	174
1946	27.458	0
1947	27.467	0
1948	27.476	0
1949	27.485	151
1950	27.494	179
1951	27.503	177
1952	27.512	0
1953	27.521	187
1954	27.53	165
1955	27.539	162
1956	27.548	154
1957	27.556	0
1958	27.565	0
1959	27.574	202
1960	27.583	225
1961	27.592	278
1962	27.601	0
1963	27.61	168
1964	27.619	179
1965	27.628	284
1966	27.637	488
1967	27.646	962
1968	27.655	1485
1969	27.664	1912
1970	27.672	2185
1971	27.681	2140
1972	27.69	1513
1973	27.699	881
1974	27.708	406
1975	27.717	497
1976	27.726	201
1977	27.735	457
1978	27.744	0
1979	27.753	214
1980	27.762	203
1981	27.771	155
1982	27.78	189
1983	27.788	0
1984	27.797	171
1985	27.806	0
1986	27.815	162
1987	27.824	0
1988	27.833	0
1989	27.842	0
1990	27.851	0
1991	27.86	181
1992	27.869	0
1993	27.878	191
1994	27.887	196
1995	27.895	251
1996	27.904	0
1997	27.913	0
[truncated: 2,474 more rows]

## Sheet: empty 24meth
#"+ EIC(456.8, 470.8, 484.8, 498.8) Scan MB_1220_062.D "
#Point	X(Minutes)	Y(Counts)
0	10.096	0
1	10.105	0
2	10.114	0
3	10.123	0
4	10.131	0
5	10.14	0
6	10.149	0
7	10.158	0
8	10.167	0
9	10.176	0
10	10.185	0
11	10.194	0
12	10.203	0
13	10.212	0
14	10.221	0
15	10.23	0
16	10.239	0
17	10.247	0
18	10.256	0
19	10.265	0
20	10.274	0
21	10.283	0
22	10.292	0
23	10.301	0
24	10.31	0
25	10.319	0
26	10.328	0
27	10.337	0
28	10.346	0
29	10.355	0
30	10.363	0
31	10.372	0
32	10.381	0
33	10.39	0
34	10.399	0
35	10.408	0
36	10.417	0
37	10.426	0
38	10.435	0
39	10.444	0
40	10.453	0
41	10.462	0
42	10.471	0
43	10.479	0
44	10.488	0
45	10.497	182
46	10.506	0
47	10.515	0
48	10.524	0
49	10.533	0
50	10.542	0
51	10.551	0
52	10.56	0
53	10.569	0
54	10.578	0
55	10.586	0
56	10.595	0
57	10.604	0
58	10.613	0
59	10.622	0
60	10.631	0
61	10.64	0
62	10.649	0
63	10.658	0
64	10.667	0
65	10.676	0
66	10.685	0
67	10.694	0
68	10.702	0
69	10.711	0
70	10.72	176
71	10.729	0
72	10.738	0
73	10.747	0
74	10.756	257
75	10.765	261
76	10.774	195
77	10.783	0
78	10.792	0
79	10.801	0
80	10.81	0
81	10.818	0
82	10.827	0
83	10.836	0
84	10.845	0
85	10.854	0
86	10.863	0
87	10.872	0
88	10.881	0
89	10.89	0
90	10.899	0
91	10.908	0
92	10.917	0
93	10.926	0
94	10.934	0
95	10.943	0
96	10.952	0
97	10.961	0
98	10.97	0
99	10.979	0
100	10.988	0
101	10.997	0
102	11.006	0
103	11.015	0
104	11.024	0
105	11.033	184
106	11.042	536
107	11.05	0
108	11.059	282
109	11.068	197
110	11.077	456
111	11.086	0
112	11.095	0
113	11.104	155
114	11.113	0
115	11.122	152
116	11.131	0
117	11.14	0
118	11.149	0
119	11.158	0
120	11.166	0
121	11.175	0
122	11.184	0
123	11.193	0
124	11.202	0
125	11.211	0
126	11.22	0
127	11.229	0
128	11.238	0
129	11.247	0
130	11.256	0
131	11.265	0
132	11.273	0
133	11.282	0
134	11.291	0
135	11.3	0
136	11.309	0
137	11.318	0
138	11.327	0
139	11.336	0
140	11.345	0
141	11.354	0
142	11.363	0
143	11.372	0
144	11.381	0
145	11.389	0
146	11.398	0
147	11.407	0
148	11.416	0
149	11.425	0
150	11.434	0
151	11.443	0
152	11.452	0
153	11.461	385
154	11.47	377
155	11.479	359
156	11.488	328
157	11.497	0
158	11.505	208
159	11.514	311
160	11.523	0
161	11.532	0
162	11.541	0
163	11.55	154
164	11.559	0
165	11.568	0
166	11.577	0
167	11.586	0
168	11.595	0
169	11.604	0
170	11.613	0
171	11.621	0
172	11.63	0
173	11.639	0
174	11.648	0
175	11.657	0
176	11.666	0
177	11.675	0
178	11.684	156
179	11.693	207
180	11.702	0
181	11.711	0
182	11.72	0
183	11.729	0
184	11.737	0
185	11.746	0
186	11.755	0
187	11.764	0
188	11.773	0
189	11.782	0
190	11.791	153
191	11.8	0
192	11.809	0
193	11.818	0
194	11.827	0
195	11.836	195
196	11.845	0
197	11.853	0
198	11.862	0
199	11.871	0
200	11.88	0
201	11.889	0
202	11.898	0
203	11.907	0
204	11.916	0
205	11.925	0
206	11.934	0
207	11.943	0
208	11.952	0
209	11.96	0
210	11.969	0
211	11.978	0
212	11.987	0
213	11.996	0
214	12.005	0
215	12.014	0
216	12.023	0
217	12.032	0
218	12.041	0
219	12.05	153
220	12.059	165
221	12.068	0
222	12.076	0
223	12.085	0
224	12.094	165
225	12.103	0
226	12.112	0
227	12.121	0
228	12.13	0
229	12.139	0
230	12.148	0
231	12.157	161
232	12.166	228
233	12.175	156
234	12.184	185
235	12.192	0
236	12.201	160
237	12.21	0
238	12.219	211
239	12.228	0
240	12.237	0
241	12.246	0
242	12.255	0
243	12.264	0
244	12.273	0
245	12.282	0
246	12.291	0
247	12.3	0
248	12.308	0
249	12.317	0
250	12.326	0
251	12.335	0
252	12.344	0
253	12.353	0
254	12.362	0
255	12.371	0
256	12.38	0
257	12.389	0
258	12.398	0
259	12.407	0
260	12.416	0
261	12.424	0
262	12.433	0
263	12.442	0
264	12.451	0
265	12.46	0
266	12.469	0
267	12.478	0
268	12.487	0
269	12.496	0
270	12.505	0
271	12.514	0
272	12.523	175
273	12.532	0
274	12.54	0
275	12.549	0
276	12.558	0
277	12.567	0
278	12.576	0
279	12.585	0
280	12.594	0
281	12.603	0
282	12.612	0
283	12.621	0
284	12.63	0
285	12.639	0
286	12.647	0
287	12.656	0
288	12.665	0
289	12.674	0
290	12.683	0
291	12.692	0
292	12.701	173
293	12.71	185
294	12.719	0
295	12.728	201
296	12.737	211
297	12.746	236
298	12.755	0
299	12.763	0
300	12.772	154
301	12.781	0
302	12.79	0
303	12.799	228
304	12.808	0
305	12.817	0
306	12.826	164
307	12.835	0
308	12.844	0
309	12.853	0
310	12.862	0
311	12.871	0
312	12.879	0
313	12.888	0
314	12.897	0
315	12.906	199
316	12.915	0
317	12.924	0
318	12.933	227
319	12.942	0
320	12.951	156
321	12.96	0
322	12.969	0
323	12.978	0
324	12.987	0
325	12.995	153
326	13.004	0
327	13.013	0
328	13.022	153
329	13.031	0
330	13.04	184
331	13.049	0
332	13.058	0
333	13.067	0
334	13.076	158
335	13.085	166
336	13.094	162
337	13.103	151
338	13.111	208
339	13.12	194
340	13.129	210
341	13.138	169
342	13.147	0
343	13.156	0
344	13.165	0
345	13.174	0
346	13.183	169
347	13.192	0
348	13.201	0
349	13.21	0
350	13.219	210
351	13.227	0
352	13.236	0
353	13.245	0
354	13.254	181
355	13.263	0
356	13.272	0
357	13.281	0
358	13.29	0
359	13.299	0
360	13.308	0
361	13.317	0
362	13.326	0
363	13.334	0
364	13.343	154
365	13.352	0
366	13.361	0
367	13.37	0
368	13.379	0
369	13.388	0
370	13.397	164
371	13.406	0
372	13.415	0
373	13.424	360
374	13.433	0
375	13.442	159
376	13.45	207
377	13.459	0
378	13.468	0
379	13.477	288
380	13.486	250
381	13.495	152
382	13.504	0
383	13.513	0
384	13.522	0
385	13.531	210
386	13.54	176
387	13.549	203
388	13.558	0
389	13.566	0
390	13.575	150
391	13.584	184
392	13.593	0
393	13.602	0
394	13.611	152
395	13.62	175
396	13.629	0
397	13.638	0
398	13.647	0
399	13.656	156
400	13.665	0
401	13.674	155
402	13.682	0
403	13.691	0
404	13.7	202
405	13.709	0
406	13.718	158
407	13.727	0
408	13.736	0
409	13.745	157
410	13.754	157
411	13.763	0
412	13.772	0
413	13.781	0
414	13.79	0
415	13.798	193
416	13.807	165
417	13.816	0
418	13.825	233
419	13.834	0
420	13.843	0
421	13.852	201
422	13.861	0
423	13.87	0
424	13.879	608
425	13.888	495
426	13.897	224
427	13.905	152
428	13.914	0
429	13.923	0
430	13.932	235
431	13.941	154
432	13.95	0
433	13.959	249
434	13.968	0
435	13.977	0
436	13.986	212
437	13.995	206
438	14.004	0
439	14.013	160
440	14.021	177
441	14.03	186
442	14.039	0
443	14.048	0
444	14.057	187
445	14.066	0
446	14.075	166
447	14.084	285
448	14.093	181
449	14.102	195
450	14.111	0
451	14.12	205
452	14.129	217
453	14.137	320
454	14.146	0
455	14.155	193
456	14.164	190
457	14.173	245
458	14.182	249
459	14.191	174
460	14.2	200
461	14.209	359
462	14.218	163
463	14.227	172
464	14.236	222
465	14.245	174
466	14.253	182
467	14.262	0
468	14.271	0
469	14.28	0
470	14.289	0
471	14.298	0
472	14.307	0
473	14.316	0
474	14.325	0
475	14.334	0
476	14.343	0
477	14.352	0
478	14.361	0
479	14.369	0
480	14.378	0
481	14.387	0
482	14.396	0
483	14.405	0
484	14.414	0
485	14.423	0
486	14.432	0
487	14.441	0
488	14.45	0
489	14.459	0
490	14.468	0
491	14.477	0
492	14.485	0
493	14.494	0
494	14.503	0
495	14.512	0
496	14.521	0
497	14.53	354
498	14.539	1095
499	14.548	700
500	14.557	520
501	14.566	471
502	14.575	591
503	14.584	446
504	14.592	608
505	14.601	335
506	14.61	369
507	14.619	420
508	14.628	428
509	14.637	202
510	14.646	0
511	14.655	236
512	14.664	246
513	14.673	157
514	14.682	311
515	14.691	0
516	14.7	0
517	14.708	344
518	14.717	0
519	14.726	158
520	14.735	204
521	14.744	241
522	14.753	349
523	14.762	677
524	14.771	591
525	14.78	392
526	14.789	327
527	14.798	573
528	14.807	735
529	14.816	583
530	14.824	564
531	14.833	782
532	14.842	587
533	14.851	753
534	14.86	317
535	14.869	641
536	14.878	623
537	14.887	785
538	14.896	488
539	14.905	562
540	14.914	417
541	14.923	523
542	14.932	379
543	14.94	193
544	14.949	172
545	14.958	211
546	14.967	298
547	14.976	216
548	14.985	696
549	14.994	418
550	15.003	181
551	15.012	217
552	15.021	244
553	15.03	207
554	15.039	253
555	15.048	279
556	15.056	224
557	15.065	205
558	15.074	176
559	15.083	388
560	15.092	395
561	15.101	542
562	15.11	458
563	15.119	242
564	15.128	0
565	15.137	0
566	15.146	154
567	15.155	377
568	15.164	236
569	15.172	421
570	15.181	638
571	15.19	533
572	15.199	211
573	15.208	379
574	15.217	322
575	15.226	0
576	15.235	239
577	15.244	183
578	15.253	192
579	15.262	242
580	15.271	0
581	15.279	368
582	15.288	393
583	15.297	266
584	15.306	157
585	15.315	0
586	15.324	187
587	15.333	0
588	15.342	178
589	15.351	520
590	15.36	170
591	15.369	444
592	15.378	432
593	15.387	176
594	15.395	245
595	15.404	189
596	15.413	469
597	15.422	362
598	15.431	231
599	15.44	174
600	15.449	182
601	15.458	221
602	15.467	0
603	15.476	401
604	15.485	350
605	15.494	394
606	15.503	339
607	15.511	369
608	15.52	274
609	15.529	0
610	15.538	0
611	15.547	197
612	15.556	215
613	15.565	481
614	15.574	155
615	15.583	393
616	15.592	152
617	15.601	188
618	15.61	237
619	15.619	221
620	15.627	394
621	15.636	235
622	15.645	381
623	15.654	262
624	15.663	289
625	15.672	249
626	15.681	315
627	15.69	277
628	15.699	276
629	15.708	281
630	15.717	271
631	15.726	299
632	15.735	240
633	15.743	415
634	15.752	590
635	15.761	782
636	15.77	409
637	15.779	380
638	15.788	471
639	15.797	155
640	15.806	425
641	15.815	155
642	15.824	161
643	15.833	155
644	15.842	311
645	15.851	0
646	15.859	0
647	15.868	0
648	15.877	0
649	15.886	0
650	15.895	0
651	15.904	0
652	15.913	0
653	15.922	0
654	15.931	0
655	15.94	0
656	15.949	0
657	15.958	0
658	15.966	0
659	15.975	0
660	15.984	200
661	15.993	458
662	16.002	275
663	16.011	0
664	16.02	0
665	16.029	247
666	16.038	825
667	16.047	373
668	16.056	314
669	16.065	0
670	16.074	0
671	16.082	768
672	16.091	492
673	16.1	181
674	16.109	222
675	16.118	531
676	16.127	511
677	16.136	223
678	16.145	410
679	16.154	449
680	16.163	522
681	16.172	467
682	16.181	585
683	16.19	402
684	16.198	554
685	16.207	820
686	16.216	966
687	16.225	665
688	16.234	1091
689	16.243	1021
690	16.252	940
691	16.261	438
692	16.27	595
693	16.279	748
694	16.288	522
695	16.297	496
696	16.306	0
697	16.314	204
698	16.323	154
699	16.332	494
700	16.341	715
701	16.35	761
702	16.359	472
703	16.368	0
704	16.377	151
705	16.386	173
706	16.395	268
707	16.404	0
708	16.413	150
709	16.422	343
710	16.43	181
711	16.439	152
712	16.448	213
713	16.457	201
714	16.466	241
715	16.475	223
716	16.484	183
717	16.493	379
718	16.502	408
719	16.511	212
720	16.52	509
721	16.529	358
722	16.538	226
723	16.546	508
724	16.555	0
725	16.564	152
726	16.573	218
727	16.582	0
728	16.591	569
729	16.6	168
730	16.609	445
731	16.618	224
732	16.627	298
733	16.636	614
734	16.645	180
735	16.653	186
736	16.662	491
737	16.671	955
738	16.68	577
739	16.689	445
740	16.698	546
741	16.707	180
742	16.716	612
743	16.725	892
744	16.734	521
745	16.743	173
746	16.752	419
747	16.761	247
748	16.769	219
749	16.778	364
750	16.787	365
751	16.796	169
752	16.805	179
753	16.814	190
754	16.823	0
755	16.832	0
756	16.841	194
757	16.85	208
758	16.859	187
759	16.868	218
760	16.877	0
761	16.885	482
762	16.894	340
763	16.903	177
764	16.912	156
765	16.921	380
766	16.93	627
767	16.939	229
768	16.948	153
769	16.957	184
770	16.966	468
771	16.975	255
772	16.984	848
773	16.993	575
774	17.001	0
775	17.01	151
776	17.019	201
777	17.028	154
778	17.037	374
779	17.046	0
780	17.055	209
781	17.064	166
782	17.073	172
783	17.082	150
784	17.091	163
785	17.1	195
786	17.109	194
787	17.117	308
788	17.126	182
789	17.135	170
790	17.144	190
791	17.153	185
792	17.162	258
793	17.171	210
794	17.18	247
795	17.189	318
796	17.198	392
797	17.207	544
798	17.216	392
799	17.225	0
800	17.233	153
801	17.242	0
802	17.251	153
803	17.26	0
804	17.269	184
805	17.278	620
806	17.287	305
807	17.296	232
808	17.305	373
809	17.314	434
810	17.323	455
811	17.332	628
812	17.34	420
813	17.349	638
814	17.358	379
815	17.367	764
816	17.376	708
817	17.385	854
818	17.394	832
819	17.403	830
820	17.412	659
821	17.421	411
822	17.43	446
823	17.439	611
824	17.448	778
825	17.456	869
826	17.465	590
827	17.474	891
828	17.483	819
829	17.492	805
830	17.501	476
831	17.51	445
832	17.519	594
833	17.528	800
834	17.537	171
835	17.546	203
836	17.555	251
837	17.564	412
838	17.572	0
839	17.581	0
840	17.59	0
841	17.599	0
842	17.608	182
843	17.617	204
844	17.626	435
845	17.635	287
846	17.644	151
847	17.653	491
848	17.662	201
849	17.671	361
850	17.68	420
851	17.688	258
852	17.697	407
853	17.706	0
854	17.715	400
855	17.724	179
856	17.733	320
857	17.742	393
858	17.751	164
859	17.76	165
860	17.769	0
861	17.778	222
862	17.787	245
863	17.796	0
864	17.804	376
865	17.813	439
866	17.822	169
867	17.831	0
868	17.84	0
869	17.849	0
870	17.858	422
871	17.867	163
872	17.876	345
873	17.885	220
874	17.894	381
875	17.903	407
876	17.912	258
877	17.92	0
878	17.929	156
879	17.938	162
880	17.947	158
881	17.956	214
882	17.965	378
883	17.974	382
884	17.983	210
885	17.992	343
886	18.001	349
887	18.01	173
888	18.019	348
889	18.027	344
890	18.036	335
891	18.045	370
892	18.054	210
893	18.063	412
894	18.072	413
895	18.081	319
896	18.09	356
897	18.099	0
898	18.108	196
899	18.117	350
900	18.126	0
901	18.135	207
902	18.143	375
903	18.152	0
904	18.161	199
905	18.17	339
906	18.179	349
907	18.188	213
908	18.197	255
909	18.206	259
910	18.215	240
911	18.224	383
912	18.233	0
913	18.242	193
914	18.251	196
915	18.259	381
916	18.268	392
917	18.277	169
918	18.286	276
919	18.295	273
920	18.304	206
921	18.313	183
922	18.322	0
923	18.331	266
924	18.34	201
925	18.349	236
926	18.358	475
927	18.367	0
928	18.375	179
929	18.384	506
930	18.393	603
931	18.402	602
932	18.411	506
933	18.42	169
934	18.429	158
935	18.438	160
936	18.447	365
937	18.456	400
938	18.465	242
939	18.474	198
940	18.483	151
941	18.491	155
942	18.5	151
943	18.509	206
944	18.518	0
945	18.527	362
946	18.536	256
947	18.545	318
948	18.554	186
949	18.563	302
950	18.572	152
951	18.581	360
952	18.59	355
953	18.599	595
954	18.607	377
955	18.616	446
956	18.625	356
957	18.634	0
958	18.643	337
959	18.652	195
960	18.661	416
961	18.67	151
962	18.679	163
963	18.688	418
964	18.697	0
965	18.706	161
966	18.714	208
967	18.723	0
968	18.732	0
969	18.741	386
970	18.75	158
971	18.759	204
972	18.768	367
973	18.777	184
974	18.786	208
975	18.795	327
976	18.804	0
977	18.813	476
978	18.822	447
979	18.83	283
980	18.839	481
981	18.848	233
982	18.857	281
983	18.866	183
984	18.875	393
985	18.884	391
986	18.893	387
987	18.902	256
988	18.911	206
989	18.92	263
990	18.929	311
991	18.938	196
992	18.946	480
993	18.955	457
994	18.964	464
995	18.973	454
996	18.982	351
997	18.991	489
998	19	472
999	19.009	453
1000	19.018	487
1001	19.027	383
1002	19.036	333
1003	19.045	608
1004	19.054	476
1005	19.062	356
1006	19.071	179
1007	19.08	414
1008	19.089	204
1009	19.098	403
1010	19.107	166
1011	19.116	430
1012	19.125	422
1013	19.134	510
1014	19.143	164
1015	19.152	518
1016	19.161	688
1017	19.17	745
1018	19.178	1083
1019	19.187	1748
1020	19.196	2274
1021	19.205	2407
1022	19.214	1335
1023	19.223	255
1024	19.232	413
1025	19.241	199
1026	19.25	174
1027	19.259	0
1028	19.268	320
1029	19.277	528
1030	19.286	570
1031	19.294	845
1032	19.303	1252
1033	19.312	935
1034	19.321	1003
1035	19.33	1150
1036	19.339	1754
1037	19.348	1217
1038	19.357	633
1039	19.366	373
1040	19.375	703
1041	19.384	299
1042	19.393	0
1043	19.401	176
1044	19.41	269
1045	19.419	189
1046	19.428	261
1047	19.437	277
1048	19.446	207
1049	19.455	290
1050	19.464	298
1051	19.473	191
1052	19.482	365
1053	19.491	175
1054	19.5	596
1055	19.509	329
1056	19.517	273
1057	19.526	251
1058	19.535	192
1059	19.544	443
1060	19.553	192
1061	19.562	314
1062	19.571	191
1063	19.58	228
1064	19.589	427
1065	19.598	412
1066	19.607	716
1067	19.616	591
1068	19.625	585
1069	19.633	520
1070	19.642	561
1071	19.651	208
1072	19.66	359
1073	19.669	406
1074	19.678	448
1075	19.687	193
1076	19.696	583
1077	19.705	492
1078	19.714	565
1079	19.723	575
1080	19.732	451
1081	19.741	483
1082	19.749	390
1083	19.758	278
1084	19.767	602
1085	19.776	506
1086	19.785	606
1087	19.794	413
1088	19.803	363
1089	19.812	424
1090	19.821	156
1091	19.83	217
1092	19.839	349
1093	19.848	204
1094	19.857	656
1095	19.865	197
1096	19.874	399
1097	19.883	408
1098	19.892	358
1099	19.901	469
1100	19.91	217
1101	19.919	311
1102	19.928	271
1103	19.937	187
1104	19.946	311
1105	19.955	402
1106	19.964	579
1107	19.972	496
1108	19.981	445
1109	19.99	511
1110	19.999	394
1111	20.008	620
1112	20.017	187
1113	20.026	196
1114	20.035	205
1115	20.044	405
1116	20.053	264
1117	20.062	331
1118	20.071	432
1119	20.08	411
1120	20.088	382
1121	20.097	378
1122	20.106	472
1123	20.115	385
1124	20.124	560
1125	20.133	631
1126	20.142	220
1127	20.151	269
1128	20.16	368
1129	20.169	266
1130	20.178	0
1131	20.187	446
1132	20.196	276
1133	20.204	265
1134	20.213	327
1135	20.222	551
1136	20.231	629
1137	20.24	747
1138	20.249	719
1139	20.258	751
1140	20.267	896
1141	20.276	745
1142	20.285	398
1143	20.294	444
1144	20.303	514
1145	20.312	669
1146	20.32	677
1147	20.329	666
1148	20.338	596
1149	20.347	751
1150	20.356	713
1151	20.365	948
1152	20.374	850
1153	20.383	667
1154	20.392	1014
1155	20.401	734
1156	20.41	583
1157	20.419	609
1158	20.428	704
1159	20.436	528
1160	20.445	628
1161	20.454	445
1162	20.463	457
1163	20.472	485
1164	20.481	601
1165	20.49	916
1166	20.499	852
1167	20.508	940
1168	20.517	748
1169	20.526	779
1170	20.535	462
1171	20.544	352
1172	20.552	291
1173	20.561	384
1174	20.57	598
1175	20.579	201
1176	20.588	543
1177	20.597	512
1178	20.606	906
1179	20.615	1206
1180	20.624	1030
1181	20.633	1260
1182	20.642	1285
1183	20.651	984
1184	20.659	783
1185	20.668	402
1186	20.677	494
1187	20.686	248
1188	20.695	203
1189	20.704	580
1190	20.713	404
1191	20.722	313
1192	20.731	341
1193	20.74	257
1194	20.749	154
1195	20.758	0
1196	20.767	155
1197	20.775	349
1198	20.784	321
1199	20.793	474
1200	20.802	468
1201	20.811	434
1202	20.82	309
1203	20.829	0
1204	20.838	450
1205	20.847	493
1206	20.856	516
1207	20.865	682
1208	20.874	496
1209	20.883	614
1210	20.891	313
1211	20.9	345
1212	20.909	188
1213	20.918	385
1214	20.927	174
1215	20.936	295
1216	20.945	0
1217	20.954	0
1218	20.963	0
1219	20.972	0
1220	20.981	0
1221	20.99	167
1222	20.999	0
1223	21.007	0
1224	21.016	173
1225	21.025	203
1226	21.034	0
1227	21.043	164
1228	21.052	211
1229	21.061	207
1230	21.07	247
1231	21.079	199
1232	21.088	178
1233	21.097	0
1234	21.106	0
1235	21.115	153
1236	21.123	0
1237	21.132	0
1238	21.141	177
1239	21.15	165
1240	21.159	178
1241	21.168	202
1242	21.177	163
1243	21.186	0
1244	21.195	219
1245	21.204	159
1246	21.213	184
1247	21.222	212
1248	21.231	0
1249	21.239	171
1250	21.248	241
1251	21.257	0
1252	21.266	0
1253	21.275	223
1254	21.284	0
1255	21.293	162
1256	21.302	150
1257	21.311	0
1258	21.32	203
1259	21.329	0
1260	21.338	0
1261	21.346	220
1262	21.355	0
1263	21.364	158
1264	21.373	203
1265	21.382	241
1266	21.391	0
1267	21.4	150
1268	21.409	158
1269	21.418	379
1270	21.427	368
1271	21.436	0
1272	21.445	397
1273	21.454	345
1274	21.462	0
1275	21.471	0
1276	21.48	399
1277	21.489	179
1278	21.498	0
1279	21.507	160
1280	21.516	0
1281	21.525	164
1282	21.534	189
1283	21.543	207
1284	21.552	0
1285	21.561	0
1286	21.57	387
1287	21.578	470
1288	21.587	402
1289	21.596	0
1290	21.605	223
1291	21.614	376
1292	21.623	383
1293	21.632	187
1294	21.641	224
1295	21.65	181
1296	21.659	0
1297	21.668	0
1298	21.677	159
1299	21.686	0
1300	21.694	0
1301	21.703	0
1302	21.712	255
1303	21.721	188
1304	21.73	173
1305	21.739	0
1306	21.748	0
1307	21.757	0
1308	21.766	203
1309	21.775	0
1310	21.784	267
1311	21.793	186
1312	21.802	180
1313	21.81	217
1314	21.819	325
1315	21.828	313
1316	21.837	533
1317	21.846	362
1318	21.855	252
1319	21.864	176
1320	21.873	349
1321	21.882	206
1322	21.891	241
1323	21.9	152
1324	21.909	0
1325	21.918	223
1326	21.926	160
1327	21.935	170
1328	21.944	202
1329	21.953	171
1330	21.962	396
1331	21.971	0
1332	21.98	414
1333	21.989	158
1334	21.998	507
1335	22.007	519
1336	22.016	854
1337	22.025	960
1338	22.033	1279
1339	22.042	1879
1340	22.051	3240
1341	22.06	3707
1342	22.069	3865
1343	22.078	4178
1344	22.087	3177
1345	22.096	2376
1346	22.105	2141
1347	22.114	1358
1348	22.123	1183
1349	22.132	1062
1350	22.141	743
1351	22.149	1214
1352	22.158	893
1353	22.167	985
1354	22.176	417
1355	22.185	509
1356	22.194	653
1357	22.203	1034
1358	22.212	1004
1359	22.221	880
1360	22.23	1181
1361	22.239	1167
1362	22.248	1362
1363	22.257	1466
1364	22.265	1265
1365	22.274	1372
1366	22.283	1678
1367	22.292	974
1368	22.301	158
1369	22.31	0
1370	22.319	202
1371	22.328	581
1372	22.337	389
1373	22.346	324
1374	22.355	322
1375	22.364	174
1376	22.373	0
1377	22.381	528
1378	22.39	647
1379	22.399	721
1380	22.408	725
1381	22.417	884
1382	22.426	927
1383	22.435	984
1384	22.444	812
1385	22.453	951
1386	22.462	788
1387	22.471	945
1388	22.48	1413
1389	22.489	1301
1390	22.497	1329
1391	22.506	922
1392	22.515	1009
1393	22.524	694
1394	22.533	229
1395	22.542	378
1396	22.551	0
1397	22.56	0
1398	22.569	167
1399	22.578	401
1400	22.587	389
1401	22.596	814
1402	22.605	715
1403	22.613	408
1404	22.622	443
1405	22.631	345
1406	22.64	0
1407	22.649	0
1408	22.658	0
1409	22.667	186
1410	22.676	171
1411	22.685	0
1412	22.694	0
1413	22.703	0
1414	22.712	0
1415	22.72	0
1416	22.729	0
1417	22.738	161
1418	22.747	373
1419	22.756	438
1420	22.765	394
1421	22.774	445
1422	22.783	220
1423	22.792	386
1424	22.801	472
1425	22.81	0
1426	22.819	190
1427	22.828	229
1428	22.836	313
1429	22.845	486
1430	22.854	439
1431	22.863	345
1432	22.872	453
1433	22.881	197
1434	22.89	0
1435	22.899	163
1436	22.908	182
1437	22.917	0
1438	22.926	0
1439	22.935	0
1440	22.944	155
1441	22.952	0
1442	22.961	0
1443	22.97	0
1444	22.979	162
1445	22.988	0
1446	22.997	0
1447	23.006	0
1448	23.015	0
1449	23.024	0
1450	23.033	0
1451	23.042	0
1452	23.051	0
1453	23.06	0
1454	23.068	0
1455	23.077	0
1456	23.086	0
1457	23.095	0
1458	23.104	0
1459	23.113	0
1460	23.122	0
1461	23.131	0
1462	23.14	0
1463	23.149	0
1464	23.158	0
1465	23.167	0
1466	23.176	155
1467	23.184	0
1468	23.193	150
1469	23.202	163
1470	23.211	0
1471	23.22	0
1472	23.229	0
1473	23.238	0
1474	23.247	0
1475	23.256	0
1476	23.265	0
1477	23.274	0
1478	23.283	170
1479	23.292	0
1480	23.3	150
1481	23.309	0
1482	23.318	0
1483	23.327	0
1484	23.336	0
1485	23.345	0
1486	23.354	0
1487	23.363	0
1488	23.372	0
1489	23.381	0
1490	23.39	0
1491	23.399	160
1492	23.407	0
1493	23.416	0
1494	23.425	0
1495	23.434	194
1496	23.443	0
1497	23.452	0
1498	23.461	0
1499	23.47	0
1500	23.479	0
1501	23.488	0
1502	23.497	0
1503	23.506	0
1504	23.515	0
1505	23.523	0
1506	23.532	0
1507	23.541	0
1508	23.55	0
1509	23.559	0
1510	23.568	0
1511	23.577	0
1512	23.586	160
1513	23.595	0
1514	23.604	0
1515	23.613	0
1516	23.622	0
1517	23.631	0
1518	23.639	0
1519	23.648	0
1520	23.657	336
1521	23.666	157
1522	23.675	381
1523	23.684	0
1524	23.693	0
1525	23.702	180
1526	23.711	0
1527	23.72	0
1528	23.729	159
1529	23.738	219
1530	23.747	460
1531	23.755	484
1532	23.764	467
1533	23.773	321
1534	23.782	0
1535	23.791	214
1536	23.8	0
1537	23.809	207
1538	23.818	0
1539	23.827	185
1540	23.836	152
1541	23.845	0
1542	23.854	0
1543	23.863	0
1544	23.871	0
1545	23.88	0
1546	23.889	0
1547	23.898	197
1548	23.907	175
1549	23.916	0
1550	23.925	0
1551	23.934	0
1552	23.943	0
1553	23.952	0
1554	23.961	0
1555	23.97	0
1556	23.979	0
1557	23.987	0
1558	23.996	0
1559	24.005	0
1560	24.014	364
1561	24.023	463
1562	24.032	407
1563	24.041	298
1564	24.05	517
1565	24.059	248
1566	24.068	0
1567	24.077	0
1568	24.086	0
1569	24.094	0
1570	24.103	488
1571	24.112	386
1572	24.121	800
1573	24.13	1373
1574	24.139	1207
1575	24.148	1471
1576	24.157	1547
1577	24.166	1494
1578	24.175	1058
1579	24.184	1040
1580	24.193	334
1581	24.202	365
1582	24.21	0
1583	24.219	0
1584	24.228	0
1585	24.237	0
1586	24.246	0
1587	24.255	0
1588	24.264	0
1589	24.273	0
1590	24.282	156
1591	24.291	153
1592	24.3	0
1593	24.309	0
1594	24.318	0
1595	24.326	0
1596	24.335	0
1597	24.344	0
1598	24.353	0
1599	24.362	0
1600	24.371	0
1601	24.38	0
1602	24.389	0
1603	24.398	0
1604	24.407	0
1605	24.416	0
1606	24.425	0
1607	24.434	0
1608	24.442	0
1609	24.451	0
1610	24.46	0
1611	24.469	0
1612	24.478	165
1613	24.487	155
1614	24.496	177
1615	24.505	0
1616	24.514	0
1617	24.523	0
1618	24.532	0
1619	24.541	0
1620	24.55	0
1621	24.558	225
1622	24.567	0
1623	24.576	0
1624	24.585	0
1625	24.594	0
1626	24.603	0
1627	24.612	0
1628	24.621	0
1629	24.63	0
1630	24.639	0
1631	24.648	0
1632	24.657	0
1633	24.666	184
1634	24.674	0
1635	24.683	338
1636	24.692	208
1637	24.701	723
1638	24.71	820
1639	24.719	932
1640	24.728	1107
1641	24.737	1314
1642	24.746	1061
1643	24.755	1008
1644	24.764	719
1645	24.773	507
1646	24.781	208
1647	24.79	0
1648	24.799	0
1649	24.808	202
1650	24.817	0
1651	24.826	166
1652	24.835	0
1653	24.844	0
1654	24.853	0
1655	24.862	0
1656	24.871	164
1657	24.88	0
1658	24.889	0
1659	24.897	0
1660	24.906	0
1661	24.915	0
1662	24.924	0
1663	24.933	0
1664	24.942	0
1665	24.951	0
1666	24.96	0
1667	24.969	0
1668	24.978	0
1669	24.987	0
1670	24.996	0
1671	25.005	0
1672	25.013	0
1673	25.022	0
1674	25.031	0
1675	25.04	0
1676	25.049	0
1677	25.058	0
1678	25.067	189
1679	25.076	0
1680	25.085	177
1681	25.094	163
1682	25.103	0
1683	25.112	0
1684	25.121	0
1685	25.129	0
1686	25.138	0
1687	25.147	0
1688	25.156	189
1689	25.165	0
1690	25.174	0
1691	25.183	0
1692	25.192	0
1693	25.201	0
1694	25.21	0
1695	25.219	0
1696	25.228	0
1697	25.237	0
1698	25.245	175
1699	25.254	192
1700	25.263	0
1701	25.272	169
1702	25.281	0
1703	25.29	0
1704	25.299	0
1705	25.308	184
1706	25.317	0
1707	25.326	0
1708	25.335	0
1709	25.344	0
1710	25.353	0
1711	25.361	0
1712	25.37	0
1713	25.379	0
1714	25.388	162
1715	25.397	152
1716	25.406	207
1717	25.415	0
1718	25.424	0
1719	25.433	167
1720	25.442	0
1721	25.451	0
1722	25.46	0
1723	25.468	172
1724	25.477	0
1725	25.486	0
1726	25.495	0
1727	25.504	153
1728	25.513	0
1729	25.522	0
1730	25.531	0
1731	25.54	0
1732	25.549	0
1733	25.558	0
1734	25.567	0
1735	25.576	173
1736	25.584	0
1737	25.593	0
1738	25.602	160
1739	25.611	0
1740	25.62	164
1741	25.629	0
1742	25.638	0
1743	25.647	0
1744	25.656	0
1745	25.665	218
1746	25.674	0
1747	25.683	0
1748	25.692	164
1749	25.7	0
1750	25.709	0
1751	25.718	223
1752	25.727	156
1753	25.736	0
1754	25.745	160
1755	25.754	0
1756	25.763	0
1757	25.772	266
1758	25.781	214
1759	25.79	0
1760	25.799	0
1761	25.808	208
1762	25.816	183
1763	25.825	0
1764	25.834	160
1765	25.843	0
1766	25.852	0
1767	25.861	207
1768	25.87	165
1769	25.879	163
1770	25.888	0
1771	25.897	452
1772	25.906	527
1773	25.915	334
1774	25.924	422
1775	25.932	482
1776	25.941	470
1777	25.95	153
1778	25.959	164
1779	25.968	209
1780	25.977	0
1781	25.986	0
1782	25.995	181
1783	26.004	196
1784	26.013	252
1785	26.022	0
1786	26.031	0
1787	26.039	0
1788	26.048	0
1789	26.057	0
1790	26.066	160
1791	26.075	0
1792	26.084	199
1793	26.093	372
1794	26.102	411
1795	26.111	0
1796	26.12	388
1797	26.129	201
1798	26.138	0
1799	26.147	156
1800	26.155	167
1801	26.164	160
1802	26.173	0
1803	26.182	234
1804	26.191	0
1805	26.2	0
1806	26.209	165
1807	26.218	197
1808	26.227	0
1809	26.236	0
1810	26.245	0
1811	26.254	193
1812	26.263	0
1813	26.271	0
1814	26.28	0
1815	26.289	0
1816	26.298	163
1817	26.307	0
1818	26.316	0
1819	26.325	374
1820	26.334	228
1821	26.343	246
1822	26.352	169
1823	26.361	0
1824	26.37	181
1825	26.379	329
1826	26.387	166
1827	26.396	0
1828	26.405	166
1829	26.414	175
1830	26.423	0
1831	26.432	0
1832	26.441	0
1833	26.45	0
1834	26.459	0
1835	26.468	279
1836	26.477	151
1837	26.486	158
1838	26.495	189
1839	26.503	0
1840	26.512	168
1841	26.521	0
1842	26.53	198
1843	26.539	168
1844	26.548	0
1845	26.557	223
1846	26.566	0
1847	26.575	175
1848	26.584	198
1849	26.593	0
1850	26.602	192
1851	26.611	0
1852	26.619	160
1853	26.628	0
1854	26.637	329
1855	26.646	0
1856	26.655	161
1857	26.664	167
1858	26.673	0
1859	26.682	156
1860	26.691	165
1861	26.7	0
1862	26.709	0
1863	26.718	165
1864	26.726	154
1865	26.735	208
1866	26.744	266
1867	26.753	237
1868	26.762	245
1869	26.771	197
1870	26.78	236
1871	26.789	172
1872	26.798	168
1873	26.807	254
1874	26.816	171
1875	26.825	211
1876	26.834	224
1877	26.842	0
1878	26.851	164
1879	26.86	150
1880	26.869	355
1881	26.878	152
1882	26.887	153
1883	26.896	207
1884	26.905	0
1885	26.914	176
1886	26.923	0
1887	26.932	0
1888	26.941	215
1889	26.95	158
1890	26.958	158
1891	26.967	0
1892	26.976	0
1893	26.985	421
1894	26.994	318
1895	27.003	449
1896	27.012	603
1897	27.021	787
1898	27.03	430
1899	27.039	388
1900	27.048	188
1901	27.057	409
1902	27.066	254
1903	27.074	168
1904	27.083	0
1905	27.092	0
1906	27.101	182
1907	27.11	0
1908	27.119	214
1909	27.128	258
1910	27.137	236
1911	27.146	274
1912	27.155	256
1913	27.164	171
1914	27.173	150
1915	27.182	181
1916	27.19	157
1917	27.199	200
1918	27.208	175
1919	27.217	331
1920	27.226	201
1921	27.235	173
1922	27.244	170
1923	27.253	198
1924	27.262	260
1925	27.271	286
1926	27.28	172
1927	27.289	205
1928	27.298	264
1929	27.306	167
1930	27.315	201
1931	27.324	181
1932	27.333	0
1933	27.342	246
1934	27.351	208
1935	27.36	0
1936	27.369	217
1937	27.378	219
1938	27.387	190
1939	27.396	336
1940	27.405	356
1941	27.413	430
1942	27.422	155
1943	27.431	324
1944	27.44	241
1945	27.449	178
1946	27.458	173
1947	27.467	193
1948	27.476	219
1949	27.485	260
1950	27.494	205
1951	27.503	237
1952	27.512	259
1953	27.521	171
1954	27.529	191
1955	27.538	0
1956	27.547	202
1957	27.556	192
1958	27.565	184
1959	27.574	180
1960	27.583	285
1961	27.592	194
1962	27.601	158
1963	27.61	164
1964	27.619	267
1965	27.628	252
1966	27.637	232
1967	27.645	325
1968	27.654	594
1969	27.663	572
1970	27.672	454
1971	27.681	379
1972	27.69	479
1973	27.699	235
1974	27.708	264
1975	27.717	282
1976	27.726	344
1977	27.735	211
1978	27.744	372
1979	27.753	0
1980	27.761	177
1981	27.77	154
1982	27.779	187
1983	27.788	161
1984	27.797	0
1985	27.806	188
1986	27.815	222
1987	27.824	0
1988	27.833	0
1989	27.842	187
1990	27.851	167
1991	27.86	276
1992	27.869	155
1993	27.877	183
1994	27.886	0
1995	27.895	210
1996	27.904	239
1997	27.913	324
[truncated: 2,474 more rows]

## Sheet: chondrilla 24meth
#"+ EIC(456.8, 470.8, 484.8, 498.8) Scan MB_1220_071.D "
#Point	X(Minutes)	Y(Counts)
0	10.096	0
1	10.105	0
2	10.114	0
3	10.123	0
4	10.132	0
5	10.141	0
6	10.149	0
7	10.158	0
8	10.167	0
9	10.176	0
10	10.185	0
11	10.194	0
12	10.203	0
13	10.212	0
14	10.221	0
15	10.23	0
16	10.239	0
17	10.248	0
18	10.257	0
19	10.265	0
20	10.274	0
21	10.283	0
22	10.292	0
23	10.301	0
24	10.31	0
25	10.319	0
26	10.328	0
27	10.337	388
28	10.346	236
29	10.355	0
30	10.364	0
31	10.373	0
32	10.381	0
33	10.39	0
34	10.399	0
35	10.408	0
36	10.417	0
37	10.426	0
38	10.435	0
39	10.444	0
40	10.453	0
41	10.462	0
42	10.471	0
43	10.48	0
44	10.489	0
45	10.497	0
46	10.506	0
47	10.515	0
48	10.524	0
49	10.533	0
50	10.542	0
51	10.551	0
52	10.56	204
53	10.569	0
54	10.578	0
55	10.587	202
56	10.596	151
57	10.604	0
58	10.613	0
59	10.622	0
60	10.631	0
61	10.64	0
62	10.649	0
63	10.658	0
64	10.667	0
65	10.676	0
66	10.685	0
67	10.694	0
68	10.703	0
69	10.712	0
70	10.72	0
71	10.729	0
72	10.738	0
73	10.747	0
74	10.756	0
75	10.765	0
76	10.774	0
77	10.783	0
78	10.792	0
79	10.801	0
80	10.81	0
81	10.819	0
82	10.828	0
83	10.836	0
84	10.845	0
85	10.854	0
86	10.863	0
87	10.872	0
88	10.881	0
89	10.89	0
90	10.899	0
91	10.908	0
92	10.917	0
93	10.926	0
94	10.935	0
95	10.944	0
96	10.952	0
97	10.961	0
98	10.97	0
99	10.979	0
100	10.988	0
101	10.997	0
102	11.006	0
103	11.015	0
104	11.024	0
105	11.033	0
106	11.042	0
107	11.051	0
108	11.06	0
109	11.068	0
110	11.077	0
111	11.086	195
112	11.095	0
113	11.104	199
114	11.113	0
115	11.122	0
116	11.131	0
117	11.14	0
118	11.149	0
119	11.158	0
120	11.167	0
121	11.176	0
122	11.184	0
123	11.193	0
124	11.202	0
125	11.211	0
126	11.22	0
127	11.229	0
128	11.238	0
129	11.247	0
130	11.256	0
131	11.265	0
132	11.274	0
133	11.283	0
134	11.291	0
135	11.3	0
136	11.309	0
137	11.318	0
138	11.327	0
139	11.336	0
140	11.345	0
141	11.354	0
142	11.363	0
143	11.372	0
144	11.381	0
145	11.39	0
146	11.399	0
147	11.407	0
148	11.416	0
149	11.425	0
150	11.434	0
151	11.443	0
152	11.452	0
153	11.461	247
154	11.47	320
155	11.479	0
156	11.488	224
157	11.497	0
158	11.506	197
159	11.515	0
160	11.523	0
161	11.532	0
162	11.541	0
163	11.55	0
164	11.559	0
165	11.568	0
166	11.577	0
167	11.586	0
168	11.595	0
169	11.604	0
170	11.613	0
171	11.622	0
172	11.631	0
173	11.639	0
174	11.648	0
175	11.657	0
176	11.666	0
177	11.675	0
178	11.684	0
179	11.693	0
180	11.702	0
181	11.711	0
182	11.72	0
183	11.729	0
184	11.738	0
185	11.747	0
186	11.755	0
187	11.764	0
188	11.773	0
189	11.782	0
190	11.791	0
191	11.8	0
192	11.809	0
193	11.818	0
194	11.827	0
195	11.836	0
196	11.845	0
197	11.854	0
198	11.863	0
199	11.871	0
200	11.88	0
201	11.889	0
202	11.898	0
203	11.907	0
204	11.916	0
205	11.925	0
206	11.934	0
207	11.943	0
208	11.952	0
209	11.961	0
210	11.97	0
211	11.978	0
212	11.987	0
213	11.996	0
214	12.005	0
215	12.014	0
216	12.023	0
217	12.032	0
218	12.041	0
219	12.05	186
220	12.059	160
221	12.068	395
222	12.077	0
223	12.086	0
224	12.094	158
225	12.103	0
226	12.112	0
227	12.121	0
228	12.13	177
229	12.139	0
230	12.148	190
231	12.157	0
232	12.166	241
233	12.175	226
234	12.184	0
235	12.193	0
236	12.202	0
237	12.21	0
238	12.219	0
239	12.228	0
240	12.237	0
241	12.246	0
242	12.255	0
243	12.264	0
244	12.273	0
245	12.282	0
246	12.291	0
247	12.3	0
248	12.309	0
249	12.318	0
250	12.326	0
251	12.335	0
252	12.344	0
253	12.353	0
254	12.362	0
255	12.371	0
256	12.38	0
257	12.389	0
258	12.398	0
259	12.407	0
260	12.416	0
261	12.425	0
262	12.434	0
263	12.442	0
264	12.451	0
265	12.46	0
266	12.469	0
267	12.478	0
268	12.487	0
269	12.496	0
270	12.505	175
271	12.514	0
272	12.523	0
273	12.532	0
274	12.541	0
275	12.55	0
276	12.558	0
277	12.567	0
278	12.576	0
279	12.585	0
280	12.594	0
281	12.603	0
282	12.612	0
283	12.621	0
284	12.63	0
285	12.639	0
286	12.648	0
287	12.657	0
288	12.665	170
289	12.674	0
290	12.683	0
291	12.692	0
292	12.701	0
293	12.71	0
294	12.719	0
295	12.728	0
296	12.737	152
297	12.746	0
298	12.755	0
299	12.764	250
300	12.773	0
301	12.781	0
302	12.79	0
303	12.799	0
304	12.808	152
305	12.817	0
306	12.826	0
307	12.835	0
308	12.844	0
309	12.853	188
310	12.862	0
311	12.871	0
312	12.88	0
313	12.889	0
314	12.897	0
315	12.906	0
316	12.915	0
317	12.924	0
318	12.933	0
319	12.942	0
320	12.951	0
321	12.96	0
322	12.969	0
323	12.978	0
324	12.987	0
325	12.996	0
326	13.005	0
327	13.013	0
328	13.022	0
329	13.031	0
330	13.04	0
331	13.049	0
332	13.058	0
333	13.067	194
334	13.076	0
335	13.085	0
336	13.094	0
337	13.103	0
338	13.112	0
339	13.121	0
340	13.129	0
341	13.138	0
342	13.147	0
343	13.156	0
344	13.165	0
345	13.174	0
346	13.183	0
347	13.192	0
348	13.201	0
349	13.21	186
350	13.219	0
351	13.228	0
352	13.237	0
353	13.245	0
354	13.254	0
355	13.263	0
356	13.272	0
357	13.281	0
358	13.29	0
359	13.299	0
360	13.308	0
361	13.317	0
362	13.326	0
363	13.335	0
364	13.344	0
365	13.352	0
366	13.361	0
367	13.37	159
368	13.379	0
369	13.388	0
370	13.397	0
371	13.406	0
372	13.415	0
373	13.424	0
374	13.433	194
375	13.442	177
376	13.451	0
377	13.46	0
378	13.468	0
379	13.477	168
380	13.486	0
381	13.495	0
382	13.504	171
383	13.513	190
384	13.522	154
385	13.531	0
386	13.54	0
387	13.549	0
388	13.558	0
389	13.567	0
390	13.576	178
391	13.584	190
392	13.593	0
393	13.602	0
394	13.611	0
395	13.62	0
396	13.629	0
397	13.638	0
398	13.647	0
399	13.656	0
400	13.665	0
401	13.674	203
402	13.683	151
403	13.692	163
404	13.7	0
405	13.709	0
406	13.718	159
407	13.727	0
408	13.736	0
409	13.745	0
410	13.754	0
411	13.763	0
412	13.772	0
413	13.781	0
414	13.79	0
415	13.799	0
416	13.808	0
417	13.816	157
418	13.825	0
419	13.834	0
420	13.843	0
421	13.852	0
422	13.861	0
423	13.87	0
424	13.879	453
425	13.888	0
426	13.897	150
427	13.906	0
428	13.915	221
429	13.923	0
430	13.932	159
431	13.941	151
432	13.95	0
433	13.959	0
434	13.968	0
435	13.977	0
436	13.986	174
437	13.995	265
438	14.004	202
439	14.013	0
440	14.022	0
441	14.031	167
442	14.039	0
443	14.048	0
444	14.057	0
445	14.066	0
446	14.075	0
447	14.084	0
448	14.093	164
449	14.102	0
450	14.111	0
451	14.12	156
452	14.129	0
453	14.138	162
454	14.147	0
455	14.155	203
456	14.164	0
457	14.173	0
458	14.182	0
459	14.191	206
460	14.2	177
461	14.209	0
462	14.218	0
463	14.227	0
464	14.236	234
465	14.245	186
466	14.254	151
467	14.263	0
468	14.271	155
469	14.28	0
470	14.289	0
471	14.298	0
472	14.307	0
473	14.316	0
474	14.325	0
475	14.334	0
476	14.343	0
477	14.352	0
478	14.361	0
479	14.37	0
480	14.379	0
481	14.387	0
482	14.396	0
483	14.405	0
484	14.414	0
485	14.423	0
486	14.432	0
487	14.441	0
488	14.45	0
489	14.459	0
490	14.468	0
491	14.477	0
492	14.486	0
493	14.495	0
494	14.503	0
495	14.512	0
496	14.521	0
497	14.53	0
498	14.539	613
499	14.548	541
500	14.557	464
501	14.566	419
502	14.575	285
503	14.584	406
504	14.593	422
505	14.602	198
506	14.61	340
507	14.619	182
508	14.628	0
509	14.637	178
510	14.646	351
511	14.655	0
512	14.664	0
513	14.673	0
514	14.682	0
515	14.691	399
516	14.7	357
517	14.709	158
518	14.718	0
519	14.726	0
520	14.735	372
521	14.744	252
522	14.753	311
523	14.762	201
524	14.771	181
525	14.78	0
526	14.789	353
527	14.798	183
528	14.807	550
529	14.816	357
530	14.825	298
531	14.834	618
532	14.842	298
533	14.851	649
534	14.86	394
535	14.869	389
536	14.878	284
537	14.887	346
538	14.896	348
539	14.905	574
540	14.914	432
541	14.923	169
542	14.932	219
543	14.941	0
544	14.95	230
545	14.958	204
546	14.967	154
547	14.976	211
548	14.985	177
549	14.994	241
550	15.003	0
551	15.012	221
552	15.021	187
553	15.03	155
554	15.039	334
555	15.048	214
556	15.057	253
557	15.066	202
558	15.074	229
559	15.083	0
560	15.092	339
561	15.101	186
562	15.11	153
563	15.119	156
564	15.128	157
565	15.137	0
566	15.146	0
567	15.155	0
568	15.164	0
569	15.173	153
570	15.182	242
571	15.19	313
572	15.199	188
573	15.208	165
574	15.217	265
575	15.226	194
576	15.235	159
577	15.244	0
578	15.253	0
579	15.262	164
580	15.271	0
581	15.28	0
582	15.289	0
583	15.297	0
584	15.306	176
585	15.315	0
586	15.324	158
587	15.333	350
588	15.342	199
589	15.351	179
590	15.36	255
591	15.369	171
592	15.378	242
593	15.387	170
594	15.396	0
595	15.405	170
596	15.413	160
597	15.422	0
598	15.431	183
599	15.44	208
600	15.449	0
601	15.458	0
602	15.467	182
603	15.476	248
604	15.485	181
605	15.494	160
606	15.503	181
607	15.512	205
608	15.521	0
609	15.529	384
610	15.538	189
611	15.547	166
612	15.556	230
613	15.565	171
614	15.574	0
615	15.583	186
616	15.592	155
617	15.601	162
618	15.61	0
619	15.619	174
620	15.628	182
621	15.637	0
622	15.645	247
623	15.654	183
624	15.663	207
625	15.672	167
626	15.681	0
627	15.69	168
628	15.699	0
629	15.708	367
630	15.717	173
631	15.726	189
632	15.735	221
633	15.744	317
634	15.753	483
635	15.761	0
636	15.77	342
637	15.779	238
638	15.788	0
639	15.797	193
640	15.806	0
641	15.815	0
642	15.824	0
643	15.833	0
644	15.842	0
645	15.851	0
646	15.86	0
647	15.869	0
648	15.877	0
649	15.886	0
650	15.895	0
651	15.904	0
652	15.913	0
653	15.922	0
654	15.931	0
655	15.94	0
656	15.949	0
657	15.958	0
658	15.967	0
659	15.976	0
660	15.984	235
661	15.993	287
662	16.002	154
663	16.011	0
664	16.02	0
665	16.029	0
666	16.038	0
667	16.047	0
668	16.056	0
669	16.065	0
670	16.074	236
671	16.083	255
672	16.092	401
673	16.1	200
674	16.109	234
675	16.118	170
676	16.127	180
677	16.136	251
678	16.145	155
679	16.154	294
680	16.163	205
681	16.172	239
682	16.181	181
683	16.19	232
684	16.199	0
685	16.208	0
686	16.216	354
687	16.225	159
688	16.234	0
689	16.243	457
690	16.252	442
691	16.261	262
692	16.27	177
693	16.279	0
694	16.288	222
695	16.297	0
696	16.306	0
697	16.315	189
698	16.324	162
699	16.332	0
700	16.341	157
701	16.35	162
702	16.359	0
703	16.368	0
704	16.377	0
705	16.386	200
706	16.395	215
707	16.404	153
708	16.413	175
709	16.422	0
710	16.431	202
711	16.44	0
712	16.448	161
713	16.457	0
714	16.466	198
715	16.475	218
716	16.484	0
717	16.493	0
718	16.502	155
719	16.511	326
720	16.52	323
721	16.529	361
722	16.538	0
723	16.547	161
724	16.556	188
725	16.564	191
726	16.573	0
727	16.582	228
728	16.591	179
729	16.6	167
730	16.609	168
731	16.618	215
732	16.627	267
733	16.636	165
734	16.645	0
735	16.654	202
736	16.663	215
737	16.671	378
738	16.68	227
739	16.689	378
740	16.698	0
741	16.707	233
742	16.716	0
743	16.725	343
744	16.734	0
745	16.743	0
746	16.752	151
747	16.761	0
748	16.77	0
749	16.779	182
750	16.787	0
751	16.796	0
752	16.805	0
753	16.814	0
754	16.823	0
755	16.832	180
756	16.841	259
757	16.85	263
758	16.859	0
759	16.868	177
760	16.877	0
761	16.886	198
762	16.895	163
763	16.903	529
764	16.912	187
765	16.921	304
766	16.93	152
767	16.939	209
768	16.948	0
769	16.957	226
770	16.966	188
771	16.975	651
772	16.984	506
773	16.993	570
774	17.002	381
775	17.011	0
776	17.019	204
777	17.028	0
778	17.037	0
779	17.046	0
780	17.055	167
781	17.064	0
782	17.073	0
783	17.082	157
784	17.091	0
785	17.1	0
786	17.109	157
787	17.118	189
788	17.127	178
789	17.135	0
790	17.144	0
791	17.153	245
792	17.162	159
793	17.171	167
794	17.18	209
795	17.189	176
796	17.198	0
797	17.207	379
798	17.216	0
799	17.225	0
800	17.234	0
801	17.243	0
802	17.251	0
803	17.26	0
804	17.269	161
805	17.278	0
806	17.287	0
807	17.296	0
808	17.305	155
809	17.314	151
810	17.323	0
811	17.332	154
812	17.341	227
813	17.35	209
814	17.358	152
815	17.367	189
816	17.376	0
817	17.385	312
818	17.394	181
819	17.403	0
820	17.412	0
821	17.421	0
822	17.43	166
823	17.439	0
824	17.448	0
825	17.457	170
826	17.466	0
827	17.474	0
828	17.483	0
829	17.492	340
830	17.501	0
831	17.51	153
832	17.519	157
833	17.528	177
834	17.537	0
835	17.546	0
836	17.555	0
837	17.564	154
838	17.573	0
839	17.582	0
840	17.59	171
841	17.599	168
842	17.608	0
843	17.617	0
844	17.626	0
845	17.635	209
846	17.644	154
847	17.653	0
848	17.662	0
849	17.671	0
850	17.68	195
851	17.689	0
852	17.698	162
853	17.706	188
854	17.715	0
855	17.724	191
856	17.733	173
857	17.742	201
858	17.751	202
859	17.76	206
860	17.769	0
861	17.778	175
862	17.787	0
863	17.796	0
864	17.805	164
865	17.814	0
866	17.822	166
867	17.831	171
868	17.84	0
869	17.849	0
870	17.858	0
871	17.867	0
872	17.876	0
873	17.885	152
874	17.894	153
875	17.903	393
876	17.912	205
877	17.921	188
878	17.93	0
879	17.938	0
880	17.947	0
881	17.956	173
882	17.965	0
883	17.974	168
884	17.983	0
885	17.992	184
886	18.001	171
887	18.01	0
888	18.019	0
889	18.028	0
890	18.037	0
891	18.045	0
892	18.054	0
893	18.063	189
894	18.072	0
895	18.081	0
896	18.09	0
897	18.099	0
898	18.108	168
899	18.117	0
900	18.126	0
901	18.135	0
902	18.144	0
903	18.153	0
904	18.161	0
905	18.17	155
906	18.179	232
907	18.188	0
908	18.197	157
909	18.206	238
910	18.215	0
911	18.224	0
912	18.233	0
913	18.242	160
914	18.251	0
915	18.26	166
916	18.269	156
917	18.277	0
918	18.286	172
919	18.295	167
920	18.304	154
921	18.313	0
922	18.322	0
923	18.331	212
924	18.34	0
925	18.349	152
926	18.358	0
927	18.367	0
928	18.376	0
929	18.385	0
930	18.393	0
931	18.402	385
932	18.411	0
933	18.42	0
934	18.429	0
935	18.438	0
936	18.447	0
937	18.456	164
938	18.465	0
939	18.474	0
940	18.483	0
941	18.492	151
942	18.501	176
943	18.509	153
944	18.518	221
945	18.527	0
946	18.536	0
947	18.545	167
948	18.554	0
949	18.563	158
950	18.572	166
951	18.581	442
952	18.59	248
953	18.599	283
954	18.608	241
955	18.617	0
956	18.625	0
957	18.634	172
958	18.643	402
959	18.652	171
960	18.661	201
961	18.67	368
962	18.679	158
963	18.688	318
964	18.697	160
965	18.706	164
966	18.715	0
967	18.724	0
968	18.732	0
969	18.741	0
970	18.75	0
971	18.759	0
972	18.768	0
973	18.777	279
974	18.786	0
975	18.795	211
976	18.804	407
977	18.813	165
978	18.822	377
979	18.831	222
980	18.84	174
981	18.848	191
982	18.857	358
983	18.866	0
984	18.875	193
985	18.884	0
986	18.893	167
987	18.902	230
988	18.911	184
989	18.92	0
990	18.929	151
991	18.938	495
992	18.947	0
993	18.956	202
994	18.964	204
995	18.973	623
996	18.982	431
997	18.991	368
998	19	381
999	19.009	162
1000	19.018	0
1001	19.027	154
1002	19.036	426
1003	19.045	185
1004	19.054	157
1005	19.063	194
1006	19.072	153
1007	19.08	0
1008	19.089	221
1009	19.098	0
1010	19.107	0
1011	19.116	315
1012	19.125	391
1013	19.134	223
1014	19.143	579
1015	19.152	677
1016	19.161	1023
1017	19.17	987
1018	19.179	1387
1019	19.188	2384
1020	19.196	2421
1021	19.205	855
1022	19.214	345
1023	19.223	160
1024	19.232	220
1025	19.241	0
1026	19.25	170
1027	19.259	0
1028	19.268	210
1029	19.277	564
1030	19.286	943
1031	19.295	1154
1032	19.304	933
1033	19.312	740
1034	19.321	832
1035	19.33	1256
1036	19.339	870
1037	19.348	603
1038	19.357	446
1039	19.366	546
1040	19.375	230
1041	19.384	0
1042	19.393	0
1043	19.402	165
1044	19.411	206
1045	19.419	0
1046	19.428	335
1047	19.437	242
1048	19.446	0
1049	19.455	161
1050	19.464	0
1051	19.473	191
1052	19.482	0
1053	19.491	390
1054	19.5	384
1055	19.509	359
1056	19.518	171
1057	19.527	166
1058	19.535	375
1059	19.544	181
1060	19.553	170
1061	19.562	0
1062	19.571	192
1063	19.58	158
1064	19.589	0
1065	19.598	186
1066	19.607	417
1067	19.616	588
1068	19.625	604
1069	19.634	321
1070	19.643	224
1071	19.651	230
1072	19.66	0
1073	19.669	365
1074	19.678	435
1075	19.687	362
1076	19.696	238
1077	19.705	331
1078	19.714	347
1079	19.723	198
1080	19.732	175
1081	19.741	228
1082	19.75	216
1083	19.759	354
1084	19.767	213
1085	19.776	325
1086	19.785	436
1087	19.794	490
1088	19.803	0
1089	19.812	352
1090	19.821	0
1091	19.83	0
1092	19.839	171
1093	19.848	188
1094	19.857	229
1095	19.866	379
1096	19.875	380
1097	19.883	205
1098	19.892	165
1099	19.901	431
1100	19.91	0
1101	19.919	0
1102	19.928	0
1103	19.937	227
1104	19.946	238
1105	19.955	232
1106	19.964	243
1107	19.973	442
1108	19.982	463
1109	19.99	404
1110	19.999	271
1111	20.008	432
1112	20.017	0
1113	20.026	178
1114	20.035	166
1115	20.044	0
1116	20.053	188
1117	20.062	0
1118	20.071	0
1119	20.08	415
1120	20.089	154
1121	20.098	152
1122	20.106	0
1123	20.115	329
1124	20.124	415
1125	20.133	188
1126	20.142	210
1127	20.151	164
1128	20.16	237
1129	20.169	235
1130	20.178	190
1131	20.187	366
1132	20.196	185
1133	20.205	0
1134	20.214	474
1135	20.222	509
1136	20.231	598
1137	20.24	668
1138	20.249	723
1139	20.258	632
1140	20.267	575
1141	20.276	509
1142	20.285	455
1143	20.294	243
1144	20.303	480
1145	20.312	516
1146	20.321	701
1147	20.33	761
1148	20.338	565
1149	20.347	506
1150	20.356	312
1151	20.365	641
1152	20.374	662
1153	20.383	797
1154	20.392	495
1155	20.401	601
1156	20.41	623
1157	20.419	435
1158	20.428	562
1159	20.437	626
1160	20.446	199
1161	20.454	162
1162	20.463	429
1163	20.472	227
1164	20.481	300
1165	20.49	665
1166	20.499	729
1167	20.508	902
1168	20.517	399
1169	20.526	342
1170	20.535	462
1171	20.544	497
1172	20.553	541
1173	20.562	462
1174	20.57	310
1175	20.579	480
1176	20.588	564
1177	20.597	563
1178	20.606	573
1179	20.615	948
1180	20.624	1210
1181	20.633	1543
1182	20.642	1264
1183	20.651	918
1184	20.66	480
1185	20.669	619
1186	20.677	379
1187	20.686	229
1188	20.695	253
1189	20.704	321
1190	20.713	332
1191	20.722	288
1192	20.731	202
1193	20.74	210
1194	20.749	161
1195	20.758	166
1196	20.767	176
1197	20.776	384
1198	20.785	0
1199	20.793	378
1200	20.802	360
1201	20.811	238
1202	20.82	0
1203	20.829	293
1204	20.838	352
1205	20.847	519
1206	20.856	547
1207	20.865	636
1208	20.874	542
1209	20.883	442
1210	20.892	0
1211	20.901	150
1212	20.909	0
1213	20.918	206
1214	20.927	0
1215	20.936	0
1216	20.945	0
1217	20.954	0
1218	20.963	0
1219	20.972	0
1220	20.981	0
1221	20.99	0
1222	20.999	0
1223	21.008	0
1224	21.017	0
1225	21.025	0
1226	21.034	0
1227	21.043	0
1228	21.052	0
1229	21.061	158
1230	21.07	0
1231	21.079	0
1232	21.088	0
1233	21.097	0
1234	21.106	0
1235	21.115	0
1236	21.124	0
1237	21.133	0
1238	21.141	0
1239	21.15	0
1240	21.159	0
1241	21.168	154
1242	21.177	0
1243	21.186	185
1244	21.195	0
1245	21.204	0
1246	21.213	0
1247	21.222	0
1248	21.231	0
1249	21.24	0
1250	21.249	0
1251	21.257	154
1252	21.266	0
1253	21.275	0
1254	21.284	153
1255	21.293	0
1256	21.302	0
1257	21.311	0
1258	21.32	0
1259	21.329	0
1260	21.338	0
1261	21.347	0
1262	21.356	180
1263	21.364	0
1264	21.373	0
1265	21.382	191
1266	21.391	391
1267	21.4	714
1268	21.409	1289
1269	21.418	1942
1270	21.427	2196
1271	21.436	1971
1272	21.445	1342
1273	21.454	933
1274	21.463	909
1275	21.472	583
1276	21.48	597
1277	21.489	501
1278	21.498	509
1279	21.507	434
1280	21.516	252
1281	21.525	377
1282	21.534	154
1283	21.543	194
1284	21.552	582
1285	21.561	721
1286	21.57	1529
1287	21.579	1597
1288	21.588	1951
1289	21.596	2152
1290	21.605	1319
1291	21.614	1385
1292	21.623	620
1293	21.632	550
1294	21.641	232
1295	21.65	0
1296	21.659	393
1297	21.668	0
1298	21.677	163
1299	21.686	0
1300	21.695	0
1301	21.704	0
1302	21.712	0
1303	21.721	0
1304	21.73	191
1305	21.739	0
1306	21.748	0
1307	21.757	169
1308	21.766	0
1309	21.775	0
1310	21.784	0
1311	21.793	0
1312	21.802	0
1313	21.811	333
1314	21.82	358
1315	21.828	400
1316	21.837	473
1317	21.846	473
1318	21.855	440
1319	21.864	184
1320	21.873	204
1321	21.882	0
1322	21.891	385
1323	21.9	425
1324	21.909	365
1325	21.918	674
1326	21.927	763
1327	21.936	702
1328	21.944	857
1329	21.953	993
1330	21.962	1557
1331	21.971	2457
1332	21.98	3861
1333	21.989	7397
1334	21.998	10728
1335	22.007	14399
1336	22.016	17847
1337	22.025	24003
1338	22.034	28846
1339	22.043	33675
1340	22.051	38441
1341	22.06	44576
1342	22.069	50802
1343	22.078	52447
1344	22.087	53649
1345	22.096	49549
1346	22.105	38528
1347	22.114	32009
1348	22.123	29399
1349	22.132	27262
1350	22.141	19732
1351	22.15	13485
1352	22.159	8616
1353	22.167	7007
1354	22.176	6978
1355	22.185	9948
1356	22.194	12439
1357	22.203	17064
1358	22.212	22917
1359	22.221	28270
1360	22.23	36004
1361	22.239	39152
1362	22.248	48107
1363	22.257	51500
1364	22.266	47741
1365	22.275	28837
1366	22.283	10218
1367	22.292	3893
1368	22.301	2150
1369	22.31	1565
1370	22.319	1464
1371	22.328	1276
1372	22.337	912
1373	22.346	603
1374	22.355	607
1375	22.364	410
1376	22.373	602
1377	22.382	508
1378	22.391	1300
1379	22.399	1800
1380	22.408	1252
1381	22.417	1200
1382	22.426	766
1383	22.435	839
1384	22.444	803
1385	22.453	467
1386	22.462	860
1387	22.471	861
1388	22.48	854
1389	22.489	854
1390	22.498	877
1391	22.507	745
1392	22.515	403
1393	22.524	459
1394	22.533	0
1395	22.542	352
1396	22.551	332
1397	22.56	152
1398	22.569	166
1399	22.578	320
1400	22.587	205
1401	22.596	195
1402	22.605	416
1403	22.614	550
1404	22.623	0
1405	22.631	0
1406	22.64	0
1407	22.649	0
1408	22.658	0
1409	22.667	0
1410	22.676	0
1411	22.685	0
1412	22.694	0
1413	22.703	0
1414	22.712	0
1415	22.721	0
1416	22.73	0
1417	22.738	0
1418	22.747	0
1419	22.756	246
1420	22.765	314
1421	22.774	237
1422	22.783	230
1423	22.792	257
1424	22.801	440
1425	22.81	240
1426	22.819	260
1427	22.828	197
1428	22.837	187
1429	22.846	379
1430	22.854	364
1431	22.863	204
1432	22.872	0
1433	22.881	0
1434	22.89	0
1435	22.899	0
1436	22.908	0
1437	22.917	0
1438	22.926	0
1439	22.935	0
1440	22.944	0
1441	22.953	0
1442	22.962	0
1443	22.97	0
1444	22.979	0
1445	22.988	0
1446	22.997	0
1447	23.006	0
1448	23.015	0
1449	23.024	0
1450	23.033	0
1451	23.042	0
1452	23.051	0
1453	23.06	0
1454	23.069	0
1455	23.078	0
1456	23.086	0
1457	23.095	0
1458	23.104	0
1459	23.113	0
1460	23.122	0
1461	23.131	0
1462	23.14	0
1463	23.149	0
1464	23.158	0
1465	23.167	0
1466	23.176	0
1467	23.185	0
1468	23.194	0
1469	23.202	0
1470	23.211	0
1471	23.22	0
1472	23.229	0
1473	23.238	0
1474	23.247	0
1475	23.256	0
1476	23.265	0
1477	23.274	0
1478	23.283	0
1479	23.292	0
1480	23.301	0
1481	23.31	0
1482	23.318	0
1483	23.327	0
1484	23.336	0
1485	23.345	0
1486	23.354	0
1487	23.363	0
1488	23.372	0
1489	23.381	0
1490	23.39	0
1491	23.399	0
1492	23.408	0
1493	23.417	0
1494	23.425	166
1495	23.434	167
1496	23.443	0
1497	23.452	0
1498	23.461	0
1499	23.47	0
1500	23.479	0
1501	23.488	0
1502	23.497	0
1503	23.506	0
1504	23.515	0
1505	23.524	0
1506	23.533	0
1507	23.541	162
1508	23.55	0
1509	23.559	0
1510	23.568	0
1511	23.577	0
1512	23.586	0
1513	23.595	0
1514	23.604	0
1515	23.613	0
1516	23.622	0
1517	23.631	0
1518	23.64	0
1519	23.649	0
1520	23.657	0
1521	23.666	0
1522	23.675	0
1523	23.684	0
1524	23.693	175
1525	23.702	0
1526	23.711	0
1527	23.72	186
1528	23.729	150
1529	23.738	0
1530	23.747	0
1531	23.756	211
1532	23.765	0
1533	23.773	0
1534	23.782	160
1535	23.791	167
1536	23.8	0
1537	23.809	200
1538	23.818	0
1539	23.827	238
1540	23.836	0
1541	23.845	0
1542	23.854	0
1543	23.863	0
1544	23.872	0
1545	23.881	150
1546	23.889	0
1547	23.898	0
1548	23.907	0
1549	23.916	0
1550	23.925	0
1551	23.934	0
1552	23.943	169
1553	23.952	0
1554	23.961	204
1555	23.97	0
1556	23.979	0
1557	23.988	0
1558	23.997	0
1559	24.005	0
1560	24.014	0
1561	24.023	0
1562	24.032	0
1563	24.041	197
1564	24.05	0
1565	24.059	0
1566	24.068	0
1567	24.077	0
1568	24.086	169
1569	24.095	0
1570	24.104	310
1571	24.112	415
1572	24.121	588
1573	24.13	890
1574	24.139	682
1575	24.148	887
1576	24.157	639
1577	24.166	851
1578	24.175	481
1579	24.184	245
1580	24.193	180
1581	24.202	0
1582	24.211	0
1583	24.22	0
1584	24.228	0
1585	24.237	0
1586	24.246	186
1587	24.255	0
1588	24.264	0
1589	24.273	0
1590	24.282	0
1591	24.291	0
1592	24.3	0
1593	24.309	0
1594	24.318	0
1595	24.327	0
1596	24.336	0
1597	24.344	0
1598	24.353	0
1599	24.362	0
1600	24.371	0
1601	24.38	0
1602	24.389	0
1603	24.398	201
1604	24.407	195
1605	24.416	450
1606	24.425	713
1607	24.434	908
1608	24.443	1287
1609	24.452	1603
1610	24.46	1567
1611	24.469	1185
1612	24.478	966
1613	24.487	712
1614	24.496	347
1615	24.505	288
1616	24.514	182
1617	24.523	0
1618	24.532	162
1619	24.541	0
1620	24.55	0
1621	24.559	0
1622	24.568	0
1623	24.576	0
1624	24.585	0
1625	24.594	0
1626	24.603	0
1627	24.612	0
1628	24.621	0
1629	24.63	0
1630	24.639	0
1631	24.648	0
1632	24.657	0
1633	24.666	0
1634	24.675	0
1635	24.684	0
1636	24.692	0
1637	24.701	200
1638	24.71	265
1639	24.719	302
1640	24.728	330
1641	24.737	312
1642	24.746	250
1643	24.755	256
1644	24.764	0
1645	24.773	0
1646	24.782	0
1647	24.791	0
1648	24.799	0
1649	24.808	0
1650	24.817	0
1651	24.826	0
1652	24.835	0
1653	24.844	0
1654	24.853	0
1655	24.862	0
1656	24.871	0
1657	24.88	182
1658	24.889	0
1659	24.898	0
1660	24.907	0
1661	24.915	0
1662	24.924	0
1663	24.933	0
1664	24.942	0
1665	24.951	0
1666	24.96	0
1667	24.969	0
1668	24.978	0
1669	24.987	0
1670	24.996	0
1671	25.005	0
1672	25.014	0
1673	25.023	0
1674	25.031	0
1675	25.04	0
1676	25.049	0
1677	25.058	0
1678	25.067	0
1679	25.076	0
1680	25.085	0
1681	25.094	0
1682	25.103	0
1683	25.112	0
1684	25.121	0
1685	25.13	0
1686	25.139	0
1687	25.147	0
1688	25.156	0
1689	25.165	0
1690	25.174	0
1691	25.183	0
1692	25.192	0
1693	25.201	0
1694	25.21	0
1695	25.219	0
1696	25.228	0
1697	25.237	0
1698	25.246	0
1699	25.255	0
1700	25.263	0
1701	25.272	0
1702	25.281	0
1703	25.29	0
1704	25.299	0
1705	25.308	0
1706	25.317	0
1707	25.326	0
1708	25.335	0
1709	25.344	0
1710	25.353	0
1711	25.362	0
1712	25.371	0
1713	25.379	0
1714	25.388	0
1715	25.397	0
1716	25.406	0
1717	25.415	0
1718	25.424	0
1719	25.433	0
1720	25.442	0
1721	25.451	0
1722	25.46	0
1723	25.469	0
1724	25.478	0
1725	25.486	0
1726	25.495	0
1727	25.504	0
1728	25.513	0
1729	25.522	0
1730	25.531	193
1731	25.54	0
1732	25.549	0
1733	25.558	0
1734	25.567	0
1735	25.576	0
1736	25.585	0
1737	25.594	0
1738	25.602	0
1739	25.611	0
1740	25.62	0
1741	25.629	0
1742	25.638	0
1743	25.647	0
1744	25.656	0
1745	25.665	0
1746	25.674	0
1747	25.683	0
1748	25.692	0
1749	25.701	0
1750	25.71	0
1751	25.718	0
1752	25.727	0
1753	25.736	221
1754	25.745	154
1755	25.754	0
1756	25.763	0
1757	25.772	0
1758	25.781	0
1759	25.79	0
1760	25.799	171
1761	25.808	0
1762	25.817	0
1763	25.826	0
1764	25.834	0
1765	25.843	0
1766	25.852	0
1767	25.861	0
1768	25.87	0
1769	25.879	162
1770	25.888	0
1771	25.897	0
1772	25.906	0
1773	25.915	0
1774	25.924	0
1775	25.933	0
1776	25.942	0
1777	25.95	0
1778	25.959	0
1779	25.968	0
1780	25.977	0
1781	25.986	0
1782	25.995	0
1783	26.004	0
1784	26.013	0
1785	26.022	170
1786	26.031	0
1787	26.04	0
1788	26.049	153
1789	26.057	0
1790	26.066	0
1791	26.075	0
1792	26.084	0
1793	26.093	0
1794	26.102	155
1795	26.111	0
1796	26.12	0
1797	26.129	0
1798	26.138	0
1799	26.147	0
1800	26.156	0
1801	26.165	0
1802	26.173	0
1803	26.182	0
1804	26.191	0
1805	26.2	0
1806	26.209	179
1807	26.218	0
1808	26.227	0
1809	26.236	0
1810	26.245	0
1811	26.254	0
1812	26.263	0
1813	26.272	0
1814	26.281	0
1815	26.289	0
1816	26.298	0
1817	26.307	0
1818	26.316	0
1819	26.325	160
1820	26.334	0
1821	26.343	0
1822	26.352	0
1823	26.361	223
1824	26.37	189
1825	26.379	168
1826	26.388	0
1827	26.397	0
1828	26.405	0
1829	26.414	0
1830	26.423	0
1831	26.432	0
1832	26.441	0
1833	26.45	0
1834	26.459	167
1835	26.468	0
1836	26.477	0
1837	26.486	165
1838	26.495	0
1839	26.504	0
1840	26.513	0
1841	26.521	0
1842	26.53	0
1843	26.539	151
1844	26.548	0
1845	26.557	0
1846	26.566	0
1847	26.575	0
1848	26.584	151
1849	26.593	0
1850	26.602	199
1851	26.611	0
1852	26.62	0
1853	26.629	158
1854	26.637	337
1855	26.646	168
1856	26.655	0
1857	26.664	0
1858	26.673	0
1859	26.682	0
1860	26.691	156
1861	26.7	155
1862	26.709	0
1863	26.718	0
1864	26.727	0
1865	26.736	0
1866	26.744	0
1867	26.753	0
1868	26.762	0
1869	26.771	199
1870	26.78	0
1871	26.789	0
1872	26.798	159
1873	26.807	0
1874	26.816	0
1875	26.825	0
1876	26.834	0
1877	26.843	0
1878	26.852	0
1879	26.86	372
1880	26.869	345
1881	26.878	0
1882	26.887	0
1883	26.896	0
1884	26.905	0
1885	26.914	0
1886	26.923	0
1887	26.932	173
1888	26.941	0
1889	26.95	0
1890	26.959	172
1891	26.968	166
1892	26.976	0
1893	26.985	201
1894	26.994	203
1895	27.003	497
1896	27.012	566
1897	27.021	227
1898	27.03	297
1899	27.039	214
1900	27.048	0
1901	27.057	163
1902	27.066	0
1903	27.075	0
1904	27.084	0
1905	27.092	0
1906	27.101	0
1907	27.11	0
1908	27.119	0
1909	27.128	181
1910	27.137	0
1911	27.146	168
1912	27.155	190
1913	27.164	0
1914	27.173	308
1915	27.182	0
1916	27.191	0
1917	27.2	167
1918	27.208	192
1919	27.217	0
1920	27.226	0
1921	27.235	0
1922	27.244	204
1923	27.253	182
1924	27.262	0
1925	27.271	157
1926	27.28	156
1927	27.289	0
1928	27.298	0
1929	27.307	0
1930	27.316	211
1931	27.324	0
1932	27.333	0
1933	27.342	157
1934	27.351	0
1935	27.36	0
1936	27.369	0
1937	27.378	151
1938	27.387	0
1939	27.396	166
1940	27.405	0
1941	27.414	182
1942	27.423	0
1943	27.431	0
1944	27.44	0
1945	27.449	163
1946	27.458	0
1947	27.467	196
1948	27.476	175
1949	27.485	0
1950	27.494	0
1951	27.503	189
1952	27.512	167
1953	27.521	185
1954	27.53	164
1955	27.539	0
1956	27.547	177
1957	27.556	0
1958	27.565	196
1959	27.574	201
1960	27.583	0
1961	27.592	203
1962	27.601	0
1963	27.61	0
1964	27.619	0
1965	27.628	200
1966	27.637	179
1967	27.646	437
1968	27.655	438
1969	27.663	696
1970	27.672	893
1971	27.681	370
1972	27.69	317
1973	27.699	177
1974	27.708	172
1975	27.717	244
1976	27.726	0
1977	27.735	0
1978	27.744	203
1979	27.753	0
1980	27.762	0
1981	27.771	197
1982	27.779	0
1983	27.788	152
1984	27.797	0
1985	27.806	206
1986	27.815	157
1987	27.824	0
1988	27.833	0
1989	27.842	0
1990	27.851	240
1991	27.86	169
1992	27.869	152
1993	27.878	242
1994	27.887	0
1995	27.895	175
1996	27.904	0
1997	27.913	0
[truncated: 2,474 more rows]

## Sheet: aplysina 24meth
#"+ EIC(456.8, 470.8, 484.8, 498.8) Scan MB_1220_016.D "
#Point	X(Minutes)	Y(Counts)
0	10.096	0
1	10.105	0
2	10.114	0
3	10.123	0
4	10.131	0
5	10.14	0
6	10.149	0
7	10.158	0
8	10.167	0
9	10.176	0
10	10.185	0
11	10.194	0
12	10.203	0
13	10.212	0
14	10.221	0
15	10.23	0
16	10.239	0
17	10.247	0
18	10.256	0
19	10.265	0
20	10.274	0
21	10.283	0
22	10.292	0
23	10.301	0
24	10.31	0
25	10.319	0
26	10.328	0
27	10.337	0
28	10.346	0
29	10.354	150
30	10.363	0
31	10.372	0
32	10.381	0
33	10.39	0
34	10.399	0
35	10.408	0
36	10.417	0
37	10.426	0
38	10.435	0
39	10.444	0
40	10.453	0
41	10.462	0
42	10.47	0
43	10.479	0
44	10.488	0
45	10.497	0
46	10.506	0
47	10.515	0
48	10.524	0
49	10.533	0
50	10.542	0
51	10.551	0
52	10.56	0
53	10.569	0
54	10.578	0
55	10.586	0
56	10.595	0
57	10.604	0
58	10.613	0
59	10.622	0
60	10.631	0
61	10.64	0
62	10.649	0
63	10.658	0
64	10.667	0
65	10.676	0
66	10.685	0
67	10.694	0
68	10.702	0
69	10.711	0
70	10.72	0
71	10.729	0
72	10.738	0
73	10.747	0
74	10.756	0
75	10.765	0
76	10.774	0
77	10.783	0
78	10.792	0
79	10.801	0
80	10.81	0
81	10.818	0
82	10.827	0
83	10.836	0
84	10.845	0
85	10.854	0
86	10.863	0
87	10.872	0
88	10.881	0
89	10.89	0
90	10.899	0
91	10.908	0
92	10.917	0
93	10.926	0
94	10.934	0
95	10.943	0
96	10.952	0
97	10.961	0
98	10.97	0
99	10.979	0
100	10.988	0
101	10.997	0
102	11.006	0
103	11.015	0
104	11.024	0
105	11.033	0
106	11.041	0
107	11.05	0
108	11.059	0
109	11.068	0
110	11.077	0
111	11.086	0
112	11.095	0
113	11.104	0
114	11.113	0
115	11.122	0
116	11.131	0
117	11.14	0
118	11.149	0
119	11.157	0
120	11.166	0
121	11.175	0
122	11.184	0
123	11.193	0
124	11.202	0
125	11.211	0
126	11.22	0
127	11.229	0
128	11.238	0
129	11.247	0
130	11.256	0
131	11.265	0
132	11.273	0
133	11.282	0
134	11.291	0
135	11.3	0
136	11.309	0
137	11.318	0
138	11.327	0
139	11.336	0
140	11.345	0
141	11.354	0
142	11.363	0
143	11.372	0
144	11.381	0
145	11.389	0
146	11.398	0
147	11.407	0
148	11.416	0
149	11.425	0
150	11.434	0
151	11.443	0
152	11.452	0
153	11.461	0
154	11.47	0
155	11.479	0
156	11.488	0
157	11.497	0
158	11.505	0
159	11.514	0
160	11.523	0
161	11.532	0
162	11.541	0
163	11.55	0
164	11.559	0
165	11.568	0
166	11.577	0
167	11.586	0
168	11.595	0
169	11.604	0
170	11.612	0
171	11.621	0
172	11.63	0
173	11.639	0
174	11.648	0
175	11.657	0
176	11.666	0
177	11.675	0
178	11.684	0
179	11.693	0
180	11.702	0
181	11.711	0
182	11.72	0
183	11.728	0
184	11.737	0
185	11.746	0
186	11.755	0
187	11.764	0
188	11.773	0
189	11.782	0
190	11.791	0
191	11.8	0
192	11.809	0
193	11.818	0
194	11.827	0
195	11.836	0
196	11.844	0
197	11.853	0
198	11.862	0
199	11.871	0
200	11.88	0
201	11.889	0
202	11.898	0
203	11.907	0
204	11.916	0
205	11.925	0
206	11.934	0
207	11.943	0
208	11.952	0
209	11.96	0
210	11.969	0
211	11.978	0
212	11.987	0
213	11.996	0
214	12.005	0
215	12.014	0
216	12.023	0
217	12.032	0
218	12.041	0
219	12.05	682
220	12.059	780
221	12.068	583
222	12.076	0
223	12.085	0
224	12.094	0
225	12.103	0
226	12.112	0
227	12.121	0
228	12.13	0
229	12.139	0
230	12.148	0
231	12.157	0
232	12.166	0
233	12.175	0
234	12.184	0
235	12.192	0
236	12.201	0
237	12.21	0
238	12.219	0
239	12.228	0
240	12.237	0
241	12.246	0
242	12.255	0
243	12.264	0
244	12.273	0
245	12.282	0
246	12.291	0
247	12.299	0
248	12.308	0
249	12.317	0
250	12.326	0
251	12.335	0
252	12.344	0
253	12.353	0
254	12.362	0
255	12.371	0
256	12.38	0
257	12.389	0
258	12.398	0
259	12.407	0
260	12.415	0
261	12.424	0
262	12.433	0
263	12.442	0
264	12.451	0
265	12.46	0
266	12.469	0
267	12.478	0
268	12.487	0
269	12.496	0
270	12.505	0
271	12.514	0
272	12.523	0
273	12.531	0
274	12.54	0
275	12.549	0
276	12.558	0
277	12.567	0
278	12.576	0
279	12.585	0
280	12.594	0
281	12.603	0
282	12.612	0
283	12.621	0
284	12.63	0
285	12.639	0
286	12.647	0
287	12.656	0
288	12.665	0
289	12.674	0
290	12.683	0
291	12.692	0
292	12.701	0
293	12.71	0
294	12.719	0
295	12.728	0
296	12.737	0
297	12.746	0
298	12.755	0
299	12.763	0
300	12.772	0
301	12.781	0
302	12.79	0
303	12.799	0
304	12.808	0
305	12.817	0
306	12.826	0
307	12.835	0
308	12.844	0
309	12.853	0
310	12.862	0
311	12.871	0
312	12.879	0
313	12.888	0
314	12.897	0
315	12.906	0
316	12.915	0
317	12.924	0
318	12.933	0
319	12.942	0
320	12.951	0
321	12.96	0
322	12.969	0
323	12.978	0
324	12.986	0
325	12.995	0
326	13.004	0
327	13.013	0
328	13.022	0
329	13.031	0
330	13.04	0
331	13.049	0
332	13.058	0
333	13.067	0
334	13.076	150
335	13.085	0
336	13.094	0
337	13.102	0
338	13.111	0
339	13.12	0
340	13.129	0
341	13.138	0
342	13.147	0
343	13.156	0
344	13.165	0
345	13.174	0
346	13.183	0
347	13.192	0
348	13.201	0
349	13.21	0
350	13.218	0
351	13.227	0
352	13.236	0
353	13.245	0
354	13.254	0
355	13.263	0
356	13.272	0
357	13.281	0
358	13.29	0
359	13.299	0
360	13.308	0
361	13.317	0
362	13.326	0
363	13.334	0
364	13.343	0
365	13.352	0
366	13.361	0
367	13.37	0
368	13.379	0
369	13.388	0
370	13.397	0
371	13.406	0
372	13.415	0
373	13.424	0
374	13.433	0
375	13.442	0
376	13.45	0
377	13.459	0
378	13.468	0
379	13.477	0
380	13.486	0
381	13.495	0
382	13.504	0
383	13.513	0
384	13.522	0
385	13.531	0
386	13.54	0
387	13.549	0
388	13.558	0
389	13.566	0
390	13.575	0
391	13.584	0
392	13.593	0
393	13.602	0
394	13.611	0
395	13.62	0
396	13.629	0
397	13.638	0
398	13.647	0
399	13.656	0
400	13.665	190
401	13.673	0
402	13.682	0
403	13.691	0
404	13.7	0
405	13.709	0
406	13.718	0
407	13.727	0
408	13.736	0
409	13.745	0
410	13.754	0
411	13.763	0
412	13.772	0
413	13.781	0
414	13.789	0
415	13.798	0
416	13.807	0
417	13.816	0
418	13.825	0
419	13.834	0
420	13.843	0
421	13.852	0
422	13.861	0
423	13.87	0
424	13.879	0
425	13.888	0
426	13.897	0
427	13.905	0
428	13.914	0
429	13.923	0
430	13.932	0
431	13.941	0
432	13.95	0
433	13.959	0
434	13.968	0
435	13.977	153
436	13.986	0
437	13.995	0
438	14.004	0
439	14.013	153
440	14.021	0
441	14.03	0
442	14.039	0
443	14.048	0
444	14.057	0
445	14.066	0
446	14.075	0
447	14.084	0
448	14.093	0
449	14.102	0
450	14.111	0
451	14.12	167
452	14.129	0
453	14.137	0
454	14.146	0
455	14.155	0
456	14.164	155
457	14.173	0
458	14.182	183
459	14.191	196
460	14.2	0
461	14.209	198
462	14.218	185
463	14.227	186
464	14.236	194
465	14.245	0
466	14.253	0
467	14.262	0
468	14.271	0
469	14.28	0
470	14.289	0
471	14.298	0
472	14.307	0
473	14.316	0
474	14.325	0
475	14.334	0
476	14.343	0
477	14.352	0
478	14.36	0
479	14.369	0
480	14.378	0
481	14.387	0
482	14.396	0
483	14.405	0
484	14.414	0
485	14.423	0
486	14.432	0
487	14.441	0
488	14.45	0
489	14.459	0
490	14.468	0
491	14.476	0
492	14.485	0
493	14.494	0
494	14.503	0
495	14.512	0
496	14.521	0
497	14.53	0
498	14.539	0
499	14.548	0
500	14.557	0
501	14.566	161
502	14.575	0
503	14.584	0
504	14.592	0
505	14.601	189
506	14.61	0
507	14.619	0
508	14.628	0
509	14.637	162
510	14.646	0
511	14.655	170
512	14.664	0
513	14.673	0
514	14.682	158
515	14.691	0
516	14.7	0
517	14.708	0
518	14.717	0
519	14.726	0
520	14.735	186
521	14.744	0
522	14.753	187
523	14.762	0
524	14.771	0
525	14.78	157
526	14.789	0
527	14.798	0
528	14.807	177
529	14.816	0
530	14.824	173
531	14.833	0
532	14.842	196
533	14.851	157
534	14.86	0
535	14.869	0
536	14.878	0
537	14.887	0
538	14.896	0
539	14.905	0
540	14.914	0
541	14.923	0
542	14.932	0
543	14.94	0
544	14.949	0
545	14.958	177
546	14.967	0
547	14.976	160
548	14.985	0
549	14.994	0
550	15.003	185
551	15.012	0
552	15.021	193
553	15.03	0
554	15.039	0
555	15.047	0
556	15.056	0
557	15.065	187
558	15.074	0
559	15.083	0
560	15.092	175
561	15.101	0
562	15.11	0
563	15.119	0
564	15.128	0
565	15.137	0
566	15.146	156
567	15.155	0
568	15.163	0
569	15.172	0
570	15.181	157
571	15.19	225
572	15.199	213
573	15.208	0
574	15.217	0
575	15.226	0
576	15.235	0
577	15.244	153
578	15.253	0
579	15.262	0
580	15.271	0
581	15.279	0
582	15.288	0
583	15.297	0
584	15.306	0
585	15.315	0
586	15.324	0
587	15.333	0
588	15.342	0
589	15.351	0
590	15.36	0
591	15.369	0
592	15.378	0
593	15.387	159
594	15.395	0
595	15.404	0
596	15.413	245
597	15.422	0
598	15.431	0
599	15.44	0
600	15.449	0
601	15.458	0
602	15.467	158
603	15.476	0
604	15.485	0
605	15.494	165
606	15.503	0
607	15.511	0
608	15.52	0
609	15.529	0
610	15.538	162
611	15.547	187
612	15.556	167
613	15.565	150
614	15.574	0
615	15.583	0
616	15.592	0
617	15.601	153
618	15.61	0
619	15.619	0
620	15.627	0
621	15.636	0
622	15.645	163
623	15.654	201
624	15.663	0
625	15.672	0
626	15.681	173
627	15.69	0
628	15.699	180
629	15.708	0
630	15.717	0
631	15.726	0
632	15.734	0
633	15.743	0
634	15.752	0
635	15.761	0
636	15.77	0
637	15.779	0
638	15.788	0
639	15.797	152
640	15.806	0
641	15.815	190
642	15.824	0
643	15.833	168
644	15.842	0
645	15.85	0
646	15.859	0
647	15.868	0
648	15.877	0
649	15.886	0
650	15.895	0
651	15.904	0
652	15.913	0
653	15.922	0
654	15.931	0
655	15.94	0
656	15.949	0
657	15.958	0
658	15.966	0
659	15.975	0
660	15.984	0
661	15.993	0
662	16.002	0
663	16.011	0
664	16.02	0
665	16.029	0
666	16.038	0
667	16.047	0
668	16.056	0
669	16.065	0
670	16.074	0
671	16.082	0
672	16.091	0
673	16.1	0
674	16.109	0
675	16.118	0
676	16.127	0
677	16.136	0
678	16.145	0
679	16.154	416
680	16.163	280
681	16.172	336
682	16.181	154
683	16.19	0
684	16.198	0
685	16.207	0
686	16.216	510
687	16.225	165
688	16.234	462
689	16.243	352
690	16.252	666
691	16.261	695
692	16.27	1538
693	16.279	1593
694	16.288	1754
695	16.297	1170
696	16.306	385
697	16.314	351
698	16.323	317
699	16.332	204
700	16.341	0
701	16.35	0
702	16.359	350
703	16.368	161
704	16.377	214
705	16.386	0
706	16.395	0
707	16.404	170
708	16.413	190
709	16.421	0
710	16.43	0
711	16.439	178
712	16.448	0
713	16.457	186
714	16.466	0
715	16.475	0
716	16.484	0
717	16.493	0
718	16.502	0
719	16.511	0
720	16.52	237
721	16.529	0
722	16.537	0
723	16.546	0
724	16.555	0
725	16.564	0
726	16.573	182
727	16.582	167
728	16.591	171
729	16.6	180
730	16.609	0
731	16.618	187
732	16.627	0
733	16.636	181
734	16.645	219
735	16.653	407
736	16.662	315
737	16.671	380
738	16.68	154
739	16.689	0
740	16.698	183
741	16.707	0
742	16.716	0
743	16.725	0
744	16.734	176
745	16.743	0
746	16.752	188
747	16.761	197
748	16.769	332
749	16.778	0
750	16.787	0
751	16.796	0
752	16.805	0
753	16.814	0
754	16.823	167
755	16.832	0
756	16.841	0
757	16.85	0
758	16.859	0
759	16.868	0
760	16.877	0
761	16.885	150
762	16.894	0
763	16.903	206
764	16.912	0
765	16.921	377
766	16.93	162
767	16.939	156
768	16.948	172
769	16.957	0
770	16.966	354
771	16.975	176
772	16.984	0
773	16.993	0
774	17.001	0
775	17.01	0
776	17.019	157
777	17.028	0
778	17.037	0
779	17.046	161
780	17.055	0
781	17.064	0
782	17.073	157
783	17.082	0
784	17.091	0
785	17.1	0
786	17.108	0
787	17.117	0
788	17.126	167
789	17.135	0
790	17.144	0
791	17.153	0
792	17.162	0
793	17.171	401
794	17.18	0
795	17.189	0
796	17.198	0
797	17.207	0
798	17.216	0
799	17.224	185
800	17.233	160
801	17.242	171
802	17.251	0
803	17.26	0
804	17.269	0
805	17.278	0
806	17.287	0
807	17.296	165
808	17.305	150
809	17.314	477
810	17.323	0
811	17.332	0
812	17.34	176
813	17.349	0
814	17.358	407
815	17.367	0
816	17.376	0
817	17.385	356
818	17.394	153
819	17.403	169
820	17.412	226
821	17.421	375
822	17.43	406
823	17.439	0
824	17.448	168
825	17.456	358
826	17.465	0
827	17.474	319
828	17.483	218
829	17.492	0
830	17.501	155
831	17.51	0
832	17.519	167
833	17.528	161
834	17.537	337
835	17.546	177
836	17.555	0
837	17.564	0
838	17.572	0
839	17.581	0
840	17.59	0
841	17.599	0
842	17.608	0
843	17.617	0
844	17.626	0
845	17.635	170
846	17.644	221
847	17.653	150
848	17.662	158
849	17.671	0
850	17.679	0
851	17.688	0
852	17.697	0
853	17.706	154
854	17.715	150
855	17.724	0
856	17.733	155
857	17.742	166
858	17.751	0
859	17.76	0
860	17.769	172
861	17.778	354
862	17.787	0
863	17.795	0
864	17.804	0
865	17.813	182
866	17.822	160
867	17.831	264
868	17.84	0
869	17.849	0
870	17.858	197
871	17.867	168
872	17.876	0
873	17.885	161
874	17.894	0
875	17.903	0
876	17.911	207
877	17.92	273
878	17.929	310
879	17.938	339
880	17.947	179
881	17.956	0
882	17.965	0
883	17.974	0
884	17.983	0
885	17.992	0
886	18.001	156
887	18.01	0
888	18.019	0
889	18.027	0
890	18.036	0
891	18.045	0
892	18.054	0
893	18.063	0
894	18.072	0
895	18.081	409
896	18.09	198
897	18.099	235
898	18.108	180
899	18.117	160
900	18.126	0
901	18.135	0
902	18.143	0
903	18.152	0
904	18.161	0
905	18.17	0
906	18.179	0
907	18.188	0
908	18.197	0
909	18.206	154
910	18.215	0
911	18.224	0
912	18.233	0
913	18.242	166
914	18.251	349
915	18.259	259
916	18.268	173
917	18.277	163
918	18.286	164
919	18.295	0
920	18.304	0
921	18.313	179
922	18.322	0
923	18.331	215
924	18.34	0
925	18.349	0
926	18.358	0
927	18.366	167
928	18.375	0
929	18.384	0
930	18.393	0
931	18.402	210
932	18.411	0
933	18.42	0
934	18.429	0
935	18.438	0
936	18.447	0
937	18.456	0
938	18.465	0
939	18.474	196
940	18.482	0
941	18.491	183
942	18.5	0
943	18.509	0
944	18.518	0
945	18.527	0
946	18.536	375
947	18.545	398
948	18.554	150
949	18.563	251
950	18.572	402
951	18.581	159
952	18.59	273
953	18.598	374
954	18.607	409
955	18.616	360
956	18.625	491
957	18.634	470
958	18.643	666
959	18.652	393
960	18.661	427
961	18.67	369
962	18.679	456
963	18.688	433
964	18.697	493
965	18.706	309
966	18.714	242
967	18.723	220
968	18.732	235
969	18.741	183
970	18.75	174
971	18.759	245
972	18.768	331
973	18.777	421
974	18.786	239
975	18.795	238
976	18.804	349
977	18.813	413
978	18.822	496
979	18.83	576
980	18.839	259
981	18.848	423
982	18.857	588
983	18.866	282
984	18.875	188
985	18.884	156
986	18.893	437
987	18.902	220
988	18.911	274
989	18.92	232
990	18.929	497
991	18.938	268
992	18.946	298
993	18.955	298
994	18.964	264
995	18.973	341
996	18.982	263
997	18.991	315
998	19	532
999	19.009	419
1000	19.018	568
1001	19.027	205
1002	19.036	237
1003	19.045	315
1004	19.053	292
1005	19.062	435
1006	19.071	257
1007	19.08	476
1008	19.089	351
1009	19.098	208
1010	19.107	0
1011	19.116	231
1012	19.125	565
1013	19.134	209
1014	19.143	156
1015	19.152	209
1016	19.161	225
1017	19.169	0
1018	19.178	471
1019	19.187	541
1020	19.196	494
1021	19.205	726
1022	19.214	793
1023	19.223	1021
1024	19.232	972
1025	19.241	1506
1026	19.25	1960
1027	19.259	2820
1028	19.268	2869
1029	19.277	643
1030	19.285	279
1031	19.294	159
1032	19.303	186
1033	19.312	502
1034	19.321	953
1035	19.33	1550
1036	19.339	2322
1037	19.348	1992
1038	19.357	1888
1039	19.366	1709
1040	19.375	1860
1041	19.384	1549
1042	19.393	1595
1043	19.401	582
1044	19.41	363
1045	19.419	372
1046	19.428	284
1047	19.437	205
1048	19.446	407
1049	19.455	168
1050	19.464	172
1051	19.473	178
1052	19.482	160
1053	19.491	269
1054	19.5	171
1055	19.509	527
1056	19.517	457
1057	19.526	366
1058	19.535	430
1059	19.544	646
1060	19.553	401
1061	19.562	365
1062	19.571	232
1063	19.58	346
1064	19.589	309
1065	19.598	159
1066	19.607	198
1067	19.616	491
1068	19.625	355
1069	19.633	741
1070	19.642	660
1071	19.651	963
1072	19.66	699
1073	19.669	766
1074	19.678	366
1075	19.687	0
1076	19.696	177
1077	19.705	580
1078	19.714	450
1079	19.723	503
1080	19.732	562
1081	19.74	618
1082	19.749	869
1083	19.758	567
1084	19.767	815
1085	19.776	775
1086	19.785	752
1087	19.794	897
1088	19.803	897
1089	19.812	1104
1090	19.821	733
1091	19.83	839
1092	19.839	804
1093	19.848	961
1094	19.856	1195
1095	19.865	1094
1096	19.874	1113
1097	19.883	1067
1098	19.892	942
1099	19.901	988
1100	19.91	912
1101	19.919	683
1102	19.928	685
1103	19.937	486
1104	19.946	594
1105	19.955	818
1106	19.964	676
1107	19.972	817
1108	19.981	893
1109	19.99	785
1110	19.999	623
1111	20.008	735
1112	20.017	488
1113	20.026	481
1114	20.035	676
1115	20.044	508
1116	20.053	482
1117	20.062	606
1118	20.071	474
1119	20.08	246
1120	20.088	419
1121	20.097	546
1122	20.106	263
1123	20.115	476
1124	20.124	596
1125	20.133	399
1126	20.142	618
1127	20.151	534
1128	20.16	547
1129	20.169	586
1130	20.178	637
1131	20.187	558
1132	20.196	591
1133	20.204	644
1134	20.213	570
1135	20.222	649
1136	20.231	551
1137	20.24	632
1138	20.249	993
1139	20.258	869
1140	20.267	1148
1141	20.276	1096
1142	20.285	921
1143	20.294	1119
1144	20.303	811
1145	20.312	887
1146	20.32	1055
1147	20.329	1004
1148	20.338	1273
1149	20.347	1005
1150	20.356	1464
1151	20.365	1141
1152	20.374	1334
1153	20.383	1312
1154	20.392	1190
1155	20.401	1241
1156	20.41	1456
1157	20.419	1876
1158	20.427	1457
1159	20.436	1173
1160	20.445	1208
1161	20.454	1275
1162	20.463	1023
1163	20.472	991
1164	20.481	851
1165	20.49	667
1166	20.499	993
1167	20.508	1129
1168	20.517	1577
1169	20.526	1615
1170	20.535	1447
1171	20.543	1669
1172	20.552	1228
1173	20.561	915
1174	20.57	876
1175	20.579	722
1176	20.588	951
1177	20.597	891
1178	20.606	711
1179	20.615	825
1180	20.624	1084
1181	20.633	1360
1182	20.642	1481
1183	20.651	1564
1184	20.659	2199
1185	20.668	2179
1186	20.677	2148
1187	20.686	2385
1188	20.695	1500
1189	20.704	1131
1190	20.713	616
1191	20.722	504
1192	20.731	347
1193	20.74	263
1194	20.749	421
1195	20.758	381
1196	20.767	213
1197	20.775	224
1198	20.784	395
1199	20.793	203
1200	20.802	566
1201	20.811	491
1202	20.82	468
1203	20.829	535
1204	20.838	594
1205	20.847	262
1206	20.856	505
1207	20.865	617
1208	20.874	500
1209	20.883	838
1210	20.891	1085
1211	20.9	1023
1212	20.909	833
1213	20.918	808
1214	20.927	702
1215	20.936	704
1216	20.945	638
1217	20.954	462
1218	20.963	588
1219	20.972	362
1220	20.981	231
1221	20.99	236
1222	20.999	176
1223	21.007	0
1224	21.016	152
1225	21.025	179
1226	21.034	0
1227	21.043	0
1228	21.052	0
1229	21.061	154
1230	21.07	252
1231	21.079	159
1232	21.088	0
1233	21.097	202
1234	21.106	220
1235	21.114	0
1236	21.123	410
1237	21.132	159
1238	21.141	154
1239	21.15	213
1240	21.159	170
1241	21.168	0
1242	21.177	207
1243	21.186	239
1244	21.195	416
1245	21.204	205
1246	21.213	0
1247	21.222	440
1248	21.23	0
1249	21.239	0
1250	21.248	0
1251	21.257	367
1252	21.266	150
1253	21.275	282
1254	21.284	346
1255	21.293	471
1256	21.302	324
1257	21.311	370
1258	21.32	334
1259	21.329	251
1260	21.338	440
1261	21.346	231
1262	21.355	494
1263	21.364	366
1264	21.373	227
1265	21.382	181
1266	21.391	0
1267	21.4	156
1268	21.409	163
1269	21.418	179
1270	21.427	376
1271	21.436	450
1272	21.445	523
1273	21.454	729
1274	21.462	727
1275	21.471	857
1276	21.48	783
1277	21.489	681
1278	21.498	680
1279	21.507	541
1280	21.516	673
1281	21.525	183
1282	21.534	256
1283	21.543	395
1284	21.552	418
1285	21.561	353
1286	21.57	247
1287	21.578	0
1288	21.587	166
1289	21.596	343
1290	21.605	379
1291	21.614	665
1292	21.623	695
1293	21.632	601
1294	21.641	688
1295	21.65	780
1296	21.659	698
1297	21.668	756
1298	21.677	328
1299	21.686	662
1300	21.694	530
1301	21.703	562
1302	21.712	209
1303	21.721	0
1304	21.73	353
1305	21.739	330
1306	21.748	254
1307	21.757	183
1308	21.766	0
1309	21.775	233
1310	21.784	0
1311	21.793	0
1312	21.801	200
1313	21.81	158
1314	21.819	332
1315	21.828	261
1316	21.837	177
1317	21.846	556
1318	21.855	424
1319	21.864	250
1320	21.873	288
1321	21.882	440
1322	21.891	268
1323	21.9	420
1324	21.909	427
1325	21.917	556
1326	21.926	472
1327	21.935	448
1328	21.944	538
1329	21.953	560
1330	21.962	505
1331	21.971	647
1332	21.98	594
1333	21.989	552
1334	21.998	529
1335	22.007	239
1336	22.016	354
1337	22.025	221
1338	22.033	451
1339	22.042	465
1340	22.051	726
1341	22.06	779
1342	22.069	762
1343	22.078	926
1344	22.087	1151
1345	22.096	1147
1346	22.105	1504
1347	22.114	1629
1348	22.123	1705
1349	22.132	1724
1350	22.141	2068
1351	22.149	2647
1352	22.158	2475
1353	22.167	2944
1354	22.176	4065
1355	22.185	4548
1356	22.194	5828
1357	22.203	6677
1358	22.212	7152
1359	22.221	6355
1360	22.23	6065
1361	22.239	4476
1362	22.248	2913
1363	22.257	2722
1364	22.265	2295
1365	22.274	1920
1366	22.283	2083
1367	22.292	1784
1368	22.301	1766
1369	22.31	1941
1370	22.319	1868
1371	22.328	1849
1372	22.337	1724
1373	22.346	1794
1374	22.355	1891
1375	22.364	2175
1376	22.373	2281
1377	22.381	1851
1378	22.39	2331
1379	22.399	2269
1380	22.408	2334
1381	22.417	2467
1382	22.426	2585
1383	22.435	1979
1384	22.444	1493
1385	22.453	1598
1386	22.462	1763
1387	22.471	875
1388	22.48	1399
1389	22.488	1319
1390	22.497	1478
1391	22.506	1442
1392	22.515	2226
1393	22.524	2877
1394	22.533	2997
1395	22.542	2548
1396	22.551	2260
1397	22.56	1867
1398	22.569	1587
1399	22.578	1469
1400	22.587	2047
1401	22.596	1684
1402	22.604	1701
1403	22.613	1453
1404	22.622	1057
1405	22.631	830
1406	22.64	972
1407	22.649	925
1408	22.658	1243
1409	22.667	1548
1410	22.676	1526
1411	22.685	1637
1412	22.694	1553
1413	22.703	899
1414	22.712	971
1415	22.72	734
1416	22.729	633
1417	22.738	554
1418	22.747	343
1419	22.756	355
1420	22.765	0
1421	22.774	212
1422	22.783	205
1423	22.792	274
1424	22.801	465
1425	22.81	601
1426	22.819	794
1427	22.828	1201
1428	22.836	1091
1429	22.845	1172
1430	22.854	1499
1431	22.863	1306
1432	22.872	1480
1433	22.881	1121
1434	22.89	1594
1435	22.899	1253
1436	22.908	1322
1437	22.917	1160
1438	22.926	888
1439	22.935	864
1440	22.944	476
1441	22.952	403
1442	22.961	243
1443	22.97	532
1444	22.979	0
1445	22.988	162
1446	22.997	151
1447	23.006	0
1448	23.015	0
1449	23.024	154
1450	23.033	0
1451	23.042	0
1452	23.051	0
1453	23.06	0
1454	23.068	0
1455	23.077	0
1456	23.086	0
1457	23.095	0
1458	23.104	0
1459	23.113	0
1460	23.122	0
1461	23.131	0
1462	23.14	0
1463	23.149	0
1464	23.158	0
1465	23.167	0
1466	23.175	0
1467	23.184	0
1468	23.193	181
1469	23.202	0
1470	23.211	0
1471	23.22	164
1472	23.229	0
1473	23.238	218
1474	23.247	0
1475	23.256	0
1476	23.265	0
1477	23.274	0
1478	23.283	0
1479	23.291	0
1480	23.3	0
1481	23.309	0
1482	23.318	0
1483	23.327	0
1484	23.336	0
1485	23.345	0
1486	23.354	0
1487	23.363	0
1488	23.372	0
1489	23.381	0
1490	23.39	0
1491	23.399	0
1492	23.407	0
1493	23.416	0
1494	23.425	0
1495	23.434	0
1496	23.443	160
1497	23.452	195
1498	23.461	231
1499	23.47	263
1500	23.479	229
1501	23.488	0
1502	23.497	181
1503	23.506	0
1504	23.515	0
1505	23.523	0
1506	23.532	0
1507	23.541	0
1508	23.55	0
1509	23.559	0
1510	23.568	0
1511	23.577	0
1512	23.586	0
1513	23.595	0
1514	23.604	0
1515	23.613	0
1516	23.622	0
1517	23.631	0
1518	23.639	0
1519	23.648	0
1520	23.657	0
1521	23.666	203
1522	23.675	189
1523	23.684	262
1524	23.693	414
1525	23.702	399
1526	23.711	495
1527	23.72	355
1528	23.729	431
1529	23.738	499
1530	23.746	224
1531	23.755	315
1532	23.764	463
1533	23.773	279
1534	23.782	709
1535	23.791	1012
1536	23.8	1071
1537	23.809	1353
1538	23.818	1222
1539	23.827	935
1540	23.836	701
1541	23.845	545
1542	23.854	527
1543	23.862	468
1544	23.871	422
1545	23.88	320
1546	23.889	229
1547	23.898	490
1548	23.907	325
1549	23.916	708
1550	23.925	598
1551	23.934	423
1552	23.943	630
1553	23.952	581
1554	23.961	585
1555	23.97	446
1556	23.978	426
1557	23.987	403
1558	23.996	159
1559	24.005	370
1560	24.014	437
1561	24.023	548
1562	24.032	199
1563	24.041	370
1564	24.05	363
1565	24.059	561
1566	24.068	637
1567	24.077	748
1568	24.086	768
1569	24.094	692
1570	24.103	703
1571	24.112	588
1572	24.121	289
1573	24.13	558
1574	24.139	653
1575	24.148	792
1576	24.157	1055
1577	24.166	2136
1578	24.175	2841
1579	24.184	3389
1580	24.193	3315
1581	24.202	3279
1582	24.21	3167
1583	24.219	2408
1584	24.228	2042
1585	24.237	1387
1586	24.246	865
1587	24.255	331
1588	24.264	263
1589	24.273	308
1590	24.282	228
1591	24.291	331
1592	24.3	236
1593	24.309	178
1594	24.318	0
1595	24.326	681
1596	24.335	423
1597	24.344	465
1598	24.353	428
1599	24.362	337
1600	24.371	404
1601	24.38	0
1602	24.389	0
1603	24.398	0
1604	24.407	0
1605	24.416	0
1606	24.425	0
1607	24.433	0
1608	24.442	0
1609	24.451	0
1610	24.46	0
1611	24.469	0
1612	24.478	196
1613	24.487	367
1614	24.496	504
1615	24.505	527
1616	24.514	489
1617	24.523	696
1618	24.532	595
1619	24.541	177
1620	24.549	222
1621	24.558	221
1622	24.567	0
1623	24.576	0
1624	24.585	0
1625	24.594	0
1626	24.603	0
1627	24.612	183
1628	24.621	0
1629	24.63	0
1630	24.639	0
1631	24.648	186
1632	24.657	0
1633	24.665	0
1634	24.674	152
1635	24.683	0
1636	24.692	0
1637	24.701	328
1638	24.71	209
1639	24.719	430
1640	24.728	644
1641	24.737	999
1642	24.746	1738
1643	24.755	2345
1644	24.764	2410
1645	24.773	3174
1646	24.781	2762
1647	24.79	2112
1648	24.799	1702
1649	24.808	1146
1650	24.817	809
1651	24.826	490
1652	24.835	189
1653	24.844	0
1654	24.853	0
1655	24.862	0
1656	24.871	0
1657	24.88	0
1658	24.889	0
1659	24.897	0
1660	24.906	0
1661	24.915	187
1662	24.924	167
1663	24.933	193
1664	24.942	0
1665	24.951	222
1666	24.96	0
1667	24.969	0
1668	24.978	0
1669	24.987	0
1670	24.996	0
1671	25.005	0
1672	25.013	0
1673	25.022	0
1674	25.031	0
1675	25.04	0
1676	25.049	0
1677	25.058	235
1678	25.067	346
1679	25.076	197
1680	25.085	170
1681	25.094	154
1682	25.103	153
1683	25.112	0
1684	25.12	0
1685	25.129	0
1686	25.138	0
1687	25.147	0
1688	25.156	0
1689	25.165	0
1690	25.174	0
1691	25.183	0
1692	25.192	0
1693	25.201	0
1694	25.21	0
1695	25.219	0
1696	25.228	0
1697	25.236	0
1698	25.245	0
1699	25.254	0
1700	25.263	0
1701	25.272	173
1702	25.281	177
1703	25.29	163
1704	25.299	0
1705	25.308	0
1706	25.317	0
1707	25.326	0
1708	25.335	0
1709	25.344	0
1710	25.352	0
1711	25.361	0
1712	25.37	0
1713	25.379	0
1714	25.388	0
1715	25.397	0
1716	25.406	0
1717	25.415	0
1718	25.424	0
1719	25.433	0
1720	25.442	0
1721	25.451	0
1722	25.46	0
1723	25.468	0
1724	25.477	0
1725	25.486	0
1726	25.495	0
1727	25.504	0
1728	25.513	0
1729	25.522	0
1730	25.531	0
1731	25.54	0
1732	25.549	0
1733	25.558	0
1734	25.567	0
1735	25.576	0
1736	25.584	0
1737	25.593	0
1738	25.602	0
1739	25.611	170
1740	25.62	0
1741	25.629	0
1742	25.638	0
1743	25.647	0
1744	25.656	0
1745	25.665	0
1746	25.674	0
1747	25.683	0
1748	25.692	179
1749	25.7	382
1750	25.709	0
1751	25.718	0
1752	25.727	196
1753	25.736	0
1754	25.745	176
1755	25.754	0
1756	25.763	0
1757	25.772	0
1758	25.781	0
1759	25.79	0
1760	25.799	0
1761	25.807	0
1762	25.816	164
1763	25.825	334
1764	25.834	260
1765	25.843	506
1766	25.852	264
1767	25.861	468
1768	25.87	260
1769	25.879	234
1770	25.888	267
1771	25.897	603
1772	25.906	729
1773	25.915	982
1774	25.923	1263
1775	25.932	1488
1776	25.941	1905
1777	25.95	1059
1778	25.959	942
1779	25.968	673
1780	25.977	530
1781	25.986	347
1782	25.995	393
1783	26.004	325
1784	26.013	422
1785	26.022	0
1786	26.031	196
1787	26.039	0
1788	26.048	0
1789	26.057	162
1790	26.066	174
1791	26.075	151
1792	26.084	363
1793	26.093	289
1794	26.102	521
1795	26.111	780
1796	26.12	1008
1797	26.129	966
1798	26.138	1008
1799	26.147	793
1800	26.155	640
1801	26.164	766
1802	26.173	609
1803	26.182	859
1804	26.191	858
1805	26.2	722
1806	26.209	699
1807	26.218	365
1808	26.227	364
1809	26.236	200
1810	26.245	219
1811	26.254	0
1812	26.263	0
1813	26.271	0
1814	26.28	0
1815	26.289	0
1816	26.298	189
1817	26.307	0
1818	26.316	352
1819	26.325	159
1820	26.334	403
1821	26.343	568
1822	26.352	752
1823	26.361	726
1824	26.37	616
1825	26.379	321
1826	26.387	469
1827	26.396	198
1828	26.405	440
1829	26.414	861
1830	26.423	410
1831	26.432	412
1832	26.441	290
1833	26.45	220
1834	26.459	196
1835	26.468	0
1836	26.477	0
1837	26.486	168
1838	26.494	0
1839	26.503	0
1840	26.512	187
1841	26.521	245
1842	26.53	234
1843	26.539	165
1844	26.548	481
1845	26.557	322
1846	26.566	228
1847	26.575	432
1848	26.584	0
1849	26.593	0
1850	26.602	0
1851	26.61	0
1852	26.619	210
1853	26.628	409
1854	26.637	358
1855	26.646	609
1856	26.655	731
1857	26.664	646
1858	26.673	667
1859	26.682	794
1860	26.691	396
1861	26.7	246
1862	26.709	0
1863	26.718	150
1864	26.726	204
1865	26.735	154
1866	26.744	0
1867	26.753	0
1868	26.762	384
1869	26.771	252
1870	26.78	191
1871	26.789	405
1872	26.798	377
1873	26.807	283
1874	26.816	189
1875	26.825	367
1876	26.834	206
1877	26.842	164
1878	26.851	0
1879	26.86	261
1880	26.869	682
1881	26.878	683
1882	26.887	681
1883	26.896	305
1884	26.905	269
1885	26.914	261
1886	26.923	234
1887	26.932	312
1888	26.941	368
1889	26.95	535
1890	26.958	277
1891	26.967	224
1892	26.976	0
1893	26.985	166
1894	26.994	153
1895	27.003	348
1896	27.012	902
1897	27.021	1042
1898	27.03	1370
1899	27.039	1315
1900	27.048	1011
1901	27.057	874
1902	27.066	650
1903	27.074	338
1904	27.083	186
1905	27.092	153
1906	27.101	0
1907	27.11	0
1908	27.119	0
1909	27.128	0
1910	27.137	0
1911	27.146	0
1912	27.155	192
1913	27.164	194
1914	27.173	202
1915	27.181	314
1916	27.19	228
1917	27.199	228
1918	27.208	0
1919	27.217	0
1920	27.226	176
1921	27.235	225
1922	27.244	212
1923	27.253	247
1924	27.262	306
1925	27.271	178
1926	27.28	497
1927	27.289	304
1928	27.297	911
1929	27.306	517
1930	27.315	591
1931	27.324	532
1932	27.333	591
1933	27.342	223
1934	27.351	152
1935	27.36	277
1936	27.369	0
1937	27.378	311
1938	27.387	182
1939	27.396	197
1940	27.405	233
1941	27.413	164
1942	27.422	175
1943	27.431	182
1944	27.44	385
1945	27.449	153
1946	27.458	213
1947	27.467	240
1948	27.476	0
1949	27.485	0
1950	27.494	233
1951	27.503	182
1952	27.512	0
1953	27.521	421
1954	27.529	560
1955	27.538	479
1956	27.547	278
1957	27.556	257
1958	27.565	221
1959	27.574	436
1960	27.583	376
1961	27.592	312
1962	27.601	313
1963	27.61	380
1964	27.619	210
1965	27.628	177
1966	27.637	286
1967	27.645	560
1968	27.654	1085
1969	27.663	1806
1970	27.672	2548
1971	27.681	3700
1972	27.69	3140
1973	27.699	2542
1974	27.708	2192
1975	27.717	837
1976	27.726	384
1977	27.735	481
1978	27.744	240
1979	27.753	369
1980	27.761	182
1981	27.77	325
1982	27.779	153
1983	27.788	186
1984	27.797	0
1985	27.806	0
1986	27.815	0
1987	27.824	151
1988	27.833	0
1989	27.842	200
1990	27.851	157
1991	27.86	0
1992	27.868	0
1993	27.877	0
1994	27.886	195
1995	27.895	0
1996	27.904	0
1997	27.913	0
[truncated: 2,474 more rows]

## Sheet: chlamydiae 24meth
#"+ EIC(456.8, 470.8, 484.8, 498.8) Scan MB_1220_049.D "
#Point	X(Minutes)	Y(Counts)
0	10.096	0
1	10.105	0
2	10.114	0
3	10.123	0
4	10.131	0
5	10.14	0
6	10.149	0
7	10.158	0
8	10.167	0
9	10.176	0
10	10.185	0
11	10.194	0
12	10.203	0
13	10.212	0
14	10.221	0
15	10.23	0
16	10.239	0
17	10.247	0
18	10.256	0
19	10.265	0
20	10.274	0
21	10.283	0
22	10.292	0
23	10.301	0
24	10.31	540
25	10.319	1140
26	10.328	521
27	10.337	384
28	10.346	211
29	10.355	389
30	10.363	587
31	10.372	538
32	10.381	301
33	10.39	159
34	10.399	0
35	10.408	0
36	10.417	158
37	10.426	0
38	10.435	0
39	10.444	182
40	10.453	0
41	10.462	0
42	10.471	0
43	10.479	0
44	10.488	0
45	10.497	0
46	10.506	0
47	10.515	0
48	10.524	0
49	10.533	0
50	10.542	334
51	10.551	434
52	10.56	339
53	10.569	293
54	10.578	0
55	10.587	0
56	10.595	0
57	10.604	0
58	10.613	0
59	10.622	0
60	10.631	0
61	10.64	151
62	10.649	0
63	10.658	0
64	10.667	0
65	10.676	0
66	10.685	0
67	10.694	0
68	10.703	0
69	10.711	0
70	10.72	0
71	10.729	0
72	10.738	0
73	10.747	0
74	10.756	0
75	10.765	0
76	10.774	0
77	10.783	0
78	10.792	0
79	10.801	0
80	10.81	0
81	10.818	0
82	10.827	0
83	10.836	0
84	10.845	0
85	10.854	0
86	10.863	0
87	10.872	0
88	10.881	0
89	10.89	0
90	10.899	0
91	10.908	0
92	10.917	0
93	10.926	0
94	10.934	0
95	10.943	0
96	10.952	0
97	10.961	0
98	10.97	0
99	10.979	0
100	10.988	0
101	10.997	0
102	11.006	0
103	11.015	0
104	11.024	0
105	11.033	0
106	11.042	0
107	11.05	0
108	11.059	0
109	11.068	178
110	11.077	0
111	11.086	0
112	11.095	0
113	11.104	0
114	11.113	0
115	11.122	0
116	11.131	174
117	11.14	0
118	11.149	0
119	11.158	0
120	11.166	0
121	11.175	0
122	11.184	0
123	11.193	0
124	11.202	0
125	11.211	0
126	11.22	0
127	11.229	0
128	11.238	0
129	11.247	0
130	11.256	0
131	11.265	0
132	11.274	0
133	11.282	0
134	11.291	0
135	11.3	0
136	11.309	0
137	11.318	0
138	11.327	0
139	11.336	0
140	11.345	0
141	11.354	0
142	11.363	0
143	11.372	0
144	11.381	0
145	11.39	0
146	11.398	0
147	11.407	0
148	11.416	0
149	11.425	0
150	11.434	0
151	11.443	0
152	11.452	0
153	11.461	0
154	11.47	0
155	11.479	0
156	11.488	158
157	11.497	0
158	11.505	0
159	11.514	0
160	11.523	0
161	11.532	0
162	11.541	0
163	11.55	0
164	11.559	0
165	11.568	0
166	11.577	0
167	11.586	0
168	11.595	0
169	11.604	0
170	11.613	0
171	11.621	0
172	11.63	0
173	11.639	0
174	11.648	0
175	11.657	0
176	11.666	0
177	11.675	0
178	11.684	0
179	11.693	0
180	11.702	0
181	11.711	0
182	11.72	0
183	11.729	0
184	11.737	0
185	11.746	0
186	11.755	0
187	11.764	0
188	11.773	0
189	11.782	0
190	11.791	0
191	11.8	0
192	11.809	0
193	11.818	0
194	11.827	0
195	11.836	0
196	11.845	0
197	11.853	0
198	11.862	0
199	11.871	0
200	11.88	0
201	11.889	0
202	11.898	0
203	11.907	0
204	11.916	0
205	11.925	0
206	11.934	0
207	11.943	0
208	11.952	0
209	11.961	0
210	11.969	0
211	11.978	0
212	11.987	0
213	11.996	0
214	12.005	0
215	12.014	0
216	12.023	0
217	12.032	0
218	12.041	212
219	12.05	515
220	12.059	494
221	12.068	450
222	12.077	0
223	12.085	163
224	12.094	0
225	12.103	0
226	12.112	0
227	12.121	0
228	12.13	0
229	12.139	0
230	12.148	242
231	12.157	0
232	12.166	251
233	12.175	337
234	12.184	0
235	12.192	224
236	12.201	218
237	12.21	199
238	12.219	0
239	12.228	0
240	12.237	0
241	12.246	0
242	12.255	0
243	12.264	0
244	12.273	0
245	12.282	0
246	12.291	0
247	12.3	0
248	12.308	0
249	12.317	0
250	12.326	0
251	12.335	0
252	12.344	0
253	12.353	0
254	12.362	0
255	12.371	0
256	12.38	0
257	12.389	0
258	12.398	0
259	12.407	0
260	12.416	0
261	12.424	0
262	12.433	0
263	12.442	0
264	12.451	0
265	12.46	0
266	12.469	0
267	12.478	0
268	12.487	0
269	12.496	0
270	12.505	0
271	12.514	0
272	12.523	0
273	12.532	0
274	12.54	0
275	12.549	0
276	12.558	0
277	12.567	0
278	12.576	0
279	12.585	0
280	12.594	0
281	12.603	0
282	12.612	179
283	12.621	0
284	12.63	0
285	12.639	0
286	12.648	0
287	12.656	0
288	12.665	0
289	12.674	0
290	12.683	0
291	12.692	0
292	12.701	0
293	12.71	0
294	12.719	0
295	12.728	0
296	12.737	0
297	12.746	0
298	12.755	0
299	12.764	0
300	12.772	0
301	12.781	0
302	12.79	0
303	12.799	220
304	12.808	0
305	12.817	0
306	12.826	0
307	12.835	0
308	12.844	0
309	12.853	0
310	12.862	0
311	12.871	0
312	12.879	0
313	12.888	0
314	12.897	0
315	12.906	0
316	12.915	0
317	12.924	0
318	12.933	0
319	12.942	0
320	12.951	0
321	12.96	0
322	12.969	0
323	12.978	0
324	12.987	0
325	12.995	0
326	13.004	0
327	13.013	0
328	13.022	0
329	13.031	0
330	13.04	0
331	13.049	0
332	13.058	0
333	13.067	0
334	13.076	0
335	13.085	172
336	13.094	175
337	13.103	0
338	13.111	161
339	13.12	0
340	13.129	0
341	13.138	0
342	13.147	0
343	13.156	0
344	13.165	0
345	13.174	0
346	13.183	0
347	13.192	0
348	13.201	0
349	13.21	0
350	13.219	0
351	13.227	0
352	13.236	165
353	13.245	0
354	13.254	0
355	13.263	0
356	13.272	0
357	13.281	0
358	13.29	0
359	13.299	157
360	13.308	0
361	13.317	0
362	13.326	0
363	13.335	151
364	13.343	165
365	13.352	0
366	13.361	0
367	13.37	0
368	13.379	0
369	13.388	159
370	13.397	0
371	13.406	0
372	13.415	0
373	13.424	181
374	13.433	163
375	13.442	0
376	13.451	151
377	13.459	0
378	13.468	0
379	13.477	0
380	13.486	0
381	13.495	0
382	13.504	0
383	13.513	0
384	13.522	0
385	13.531	0
386	13.54	0
387	13.549	0
388	13.558	0
389	13.566	0
390	13.575	219
391	13.584	0
392	13.593	0
393	13.602	0
394	13.611	188
395	13.62	0
396	13.629	0
397	13.638	154
398	13.647	0
399	13.656	170
400	13.665	0
401	13.674	0
402	13.682	187
403	13.691	0
404	13.7	0
405	13.709	0
406	13.718	0
407	13.727	167
408	13.736	0
409	13.745	0
410	13.754	0
411	13.763	155
412	13.772	160
413	13.781	0
414	13.79	0
415	13.798	0
416	13.807	0
417	13.816	319
418	13.825	0
419	13.834	0
420	13.843	0
421	13.852	160
422	13.861	0
423	13.87	0
424	13.879	0
425	13.888	0
426	13.897	0
427	13.906	0
428	13.914	150
429	13.923	363
430	13.932	156
431	13.941	0
432	13.95	0
433	13.959	174
434	13.968	152
435	13.977	0
436	13.986	0
437	13.995	201
438	14.004	0
439	14.013	0
440	14.022	153
441	14.03	0
442	14.039	0
443	14.048	208
444	14.057	160
445	14.066	0
446	14.075	203
447	14.084	0
448	14.093	0
449	14.102	0
450	14.111	0
451	14.12	0
452	14.129	289
453	14.138	201
454	14.146	0
455	14.155	168
456	14.164	0
457	14.173	188
458	14.182	175
459	14.191	0
460	14.2	0
461	14.209	170
462	14.218	0
463	14.227	0
464	14.236	212
465	14.245	0
466	14.253	0
467	14.262	0
468	14.271	0
469	14.28	0
470	14.289	0
471	14.298	0
472	14.307	0
473	14.316	331
474	14.325	629
475	14.334	524
476	14.343	0
477	14.352	0
478	14.361	0
479	14.369	0
480	14.378	0
481	14.387	0
482	14.396	0
483	14.405	0
484	14.414	0
485	14.423	0
486	14.432	0
487	14.441	0
488	14.45	0
489	14.459	0
490	14.468	0
491	14.477	0
492	14.485	0
493	14.494	0
494	14.503	0
495	14.512	249
496	14.521	353
497	14.53	433
498	14.539	196
499	14.548	478
500	14.557	354
501	14.566	600
502	14.575	426
503	14.584	160
504	14.593	0
505	14.601	0
506	14.61	324
507	14.619	160
508	14.628	186
509	14.637	361
510	14.646	159
511	14.655	0
512	14.664	0
513	14.673	237
514	14.682	0
515	14.691	338
516	14.7	182
517	14.709	163
518	14.717	207
519	14.726	0
520	14.735	205
521	14.744	164
522	14.753	154
523	14.762	0
524	14.771	368
525	14.78	388
526	14.789	616
527	14.798	479
528	14.807	491
529	14.816	599
530	14.825	824
531	14.833	552
532	14.842	825
533	14.851	505
534	14.86	525
535	14.869	479
536	14.878	460
537	14.887	415
538	14.896	185
539	14.905	365
540	14.914	160
541	14.923	236
542	14.932	257
543	14.94	179
544	14.949	0
545	14.958	250
546	14.967	203
547	14.976	266
548	14.985	362
549	14.994	183
550	15.003	386
551	15.012	189
552	15.021	286
553	15.03	192
554	15.039	226
555	15.048	0
556	15.056	236
557	15.065	175
558	15.074	278
559	15.083	525
560	15.092	344
561	15.101	0
562	15.11	191
563	15.119	236
564	15.128	0
565	15.137	181
566	15.146	173
567	15.155	0
568	15.164	209
569	15.172	336
570	15.181	360
571	15.19	232
572	15.199	238
573	15.208	243
574	15.217	0
575	15.226	191
576	15.235	0
577	15.244	355
578	15.253	177
579	15.262	160
580	15.271	188
581	15.28	213
582	15.288	177
583	15.297	182
584	15.306	213
585	15.315	360
586	15.324	0
587	15.333	202
588	15.342	191
589	15.351	151
590	15.36	216
591	15.369	162
592	15.378	0
593	15.387	427
594	15.396	161
595	15.404	270
596	15.413	0
597	15.422	190
598	15.431	157
599	15.44	175
600	15.449	221
601	15.458	0
602	15.467	0
603	15.476	152
604	15.485	153
605	15.494	232
606	15.503	526
607	15.511	614
608	15.52	919
609	15.529	372
610	15.538	176
611	15.547	516
612	15.556	411
613	15.565	315
614	15.574	151
615	15.583	173
616	15.592	325
617	15.601	203
618	15.61	335
619	15.619	197
620	15.627	181
621	15.636	0
622	15.645	198
623	15.654	153
624	15.663	424
625	15.672	150
626	15.681	354
627	15.69	427
628	15.699	0
629	15.708	238
630	15.717	184
631	15.726	186
632	15.735	801
633	15.743	668
634	15.752	628
635	15.761	690
636	15.77	610
637	15.779	387
638	15.788	336
639	15.797	430
640	15.806	187
641	15.815	240
642	15.824	169
643	15.833	0
644	15.842	0
645	15.851	0
646	15.859	0
647	15.868	0
648	15.877	152
649	15.886	0
650	15.895	0
651	15.904	0
652	15.913	0
653	15.922	0
654	15.931	0
655	15.94	0
656	15.949	0
657	15.958	0
658	15.967	0
659	15.975	0
660	15.984	175
661	15.993	0
662	16.002	0
663	16.011	185
664	16.02	703
665	16.029	1268
666	16.038	963
667	16.047	481
668	16.056	213
669	16.065	705
670	16.074	171
671	16.083	388
672	16.091	403
673	16.1	381
674	16.109	343
675	16.118	412
676	16.127	635
677	16.136	518
678	16.145	513
679	16.154	349
680	16.163	771
681	16.172	498
682	16.181	606
683	16.19	740
684	16.198	809
685	16.207	1032
686	16.216	852
687	16.225	1021
688	16.234	1713
689	16.243	2359
690	16.252	2538
691	16.261	1989
692	16.27	1041
693	16.279	969
694	16.288	666
695	16.297	182
696	16.306	379
697	16.314	178
698	16.323	475
699	16.332	630
700	16.341	906
701	16.35	426
702	16.359	170
703	16.368	164
704	16.377	194
705	16.386	168
706	16.395	0
707	16.404	454
708	16.413	274
709	16.422	161
710	16.43	160
711	16.439	358
712	16.448	364
713	16.457	0
714	16.466	153
715	16.475	0
716	16.484	173
717	16.493	431
718	16.502	389
719	16.511	519
720	16.52	0
721	16.529	364
722	16.538	175
723	16.546	0
724	16.555	386
725	16.564	154
726	16.573	178
727	16.582	168
728	16.591	176
729	16.6	155
730	16.609	836
731	16.618	416
732	16.627	491
733	16.636	268
734	16.645	229
735	16.654	236
736	16.662	253
737	16.671	382
738	16.68	617
739	16.689	150
740	16.698	436
741	16.707	153
742	16.716	347
743	16.725	665
744	16.734	273
745	16.743	196
746	16.752	328
747	16.761	0
748	16.77	397
749	16.778	207
750	16.787	0
751	16.796	0
752	16.805	0
753	16.814	219
754	16.823	205
755	16.832	152
756	16.841	210
757	16.85	616
758	16.859	174
759	16.868	330
760	16.877	431
761	16.885	750
762	16.894	767
763	16.903	380
764	16.912	204
765	16.921	394
766	16.93	459
767	16.939	206
768	16.948	376
769	16.957	388
770	16.966	172
771	16.975	176
772	16.984	310
773	16.993	588
774	17.001	380
775	17.01	0
776	17.019	377
777	17.028	159
778	17.037	174
779	17.046	0
780	17.055	154
781	17.064	160
782	17.073	178
783	17.082	217
784	17.091	164
785	17.1	0
786	17.109	0
787	17.117	152
788	17.126	0
789	17.135	184
790	17.144	405
791	17.153	356
792	17.162	205
793	17.171	278
794	17.18	349
795	17.189	359
796	17.198	0
797	17.207	641
798	17.216	195
799	17.225	328
800	17.233	210
801	17.242	383
802	17.251	207
803	17.26	193
804	17.269	430
805	17.278	622
806	17.287	563
807	17.296	554
808	17.305	275
809	17.314	178
810	17.323	304
811	17.332	270
812	17.341	415
813	17.349	629
814	17.358	540
815	17.367	826
816	17.376	513
817	17.385	912
818	17.394	813
819	17.403	462
820	17.412	582
821	17.421	348
822	17.43	563
823	17.439	418
824	17.448	299
825	17.457	335
826	17.465	613
827	17.474	665
828	17.483	931
829	17.492	607
830	17.501	647
831	17.51	581
832	17.519	431
833	17.528	201
834	17.537	377
835	17.546	0
836	17.555	0
837	17.564	154
838	17.572	0
839	17.581	319
840	17.59	172
841	17.599	397
842	17.608	320
843	17.617	165
844	17.626	337
845	17.635	155
846	17.644	0
847	17.653	379
848	17.662	0
849	17.671	160
850	17.68	0
851	17.688	156
852	17.697	0
853	17.706	200
854	17.715	0
855	17.724	185
856	17.733	345
857	17.742	0
858	17.751	0
859	17.76	0
860	17.769	0
861	17.778	0
862	17.787	0
863	17.796	0
864	17.804	178
865	17.813	237
866	17.822	0
867	17.831	0
868	17.84	167
869	17.849	178
870	17.858	418
871	17.867	179
872	17.876	0
873	17.885	337
874	17.894	241
875	17.903	206
876	17.912	446
877	17.92	204
878	17.929	0
879	17.938	0
880	17.947	0
881	17.956	194
882	17.965	0
883	17.974	167
884	17.983	152
885	17.992	399
886	18.001	298
887	18.01	169
888	18.019	0
889	18.028	0
890	18.036	0
891	18.045	206
892	18.054	0
893	18.063	0
894	18.072	320
895	18.081	202
896	18.09	210
897	18.099	0
898	18.108	182
899	18.117	0
900	18.126	0
901	18.135	170
902	18.144	162
903	18.152	201
904	18.161	0
905	18.17	0
906	18.179	0
907	18.188	161
908	18.197	0
909	18.206	0
910	18.215	197
911	18.224	212
912	18.233	358
913	18.242	0
914	18.251	0
915	18.259	0
916	18.268	0
917	18.277	173
918	18.286	0
919	18.295	339
920	18.304	226
921	18.313	156
922	18.322	0
923	18.331	363
924	18.34	0
925	18.349	0
926	18.358	0
927	18.367	0
928	18.375	154
929	18.384	0
930	18.393	202
931	18.402	218
932	18.411	337
933	18.42	227
934	18.429	170
935	18.438	0
936	18.447	0
937	18.456	173
938	18.465	0
939	18.474	0
940	18.483	0
941	18.491	152
942	18.5	0
943	18.509	224
944	18.518	406
945	18.527	150
946	18.536	371
947	18.545	196
948	18.554	365
949	18.563	296
950	18.572	500
951	18.581	389
952	18.59	420
953	18.599	535
954	18.607	273
955	18.616	978
956	18.625	393
957	18.634	217
958	18.643	244
959	18.652	683
960	18.661	421
961	18.67	260
962	18.679	323
963	18.688	299
964	18.697	239
965	18.706	0
966	18.715	0
967	18.723	0
968	18.732	0
969	18.741	163
970	18.75	469
971	18.759	331
972	18.768	184
973	18.777	210
974	18.786	341
975	18.795	394
976	18.804	210
977	18.813	325
978	18.822	525
979	18.831	205
980	18.839	150
981	18.848	355
982	18.857	0
983	18.866	0
984	18.875	0
985	18.884	398
986	18.893	417
987	18.902	400
988	18.911	388
989	18.92	282
990	18.929	193
991	18.938	410
992	18.946	339
993	18.955	216
994	18.964	256
995	18.973	418
996	18.982	354
997	18.991	359
998	19	446
999	19.009	514
1000	19.018	152
1001	19.027	349
1002	19.036	0
1003	19.045	338
1004	19.054	218
1005	19.062	375
1006	19.071	0
1007	19.08	342
1008	19.089	215
1009	19.098	153
1010	19.107	0
1011	19.116	436
1012	19.125	328
1013	19.134	490
1014	19.143	438
1015	19.152	604
1016	19.161	724
1017	19.17	1102
1018	19.178	999
1019	19.187	1138
1020	19.196	2563
1021	19.205	2420
1022	19.214	921
1023	19.223	201
1024	19.232	171
1025	19.241	186
1026	19.25	206
1027	19.259	165
1028	19.268	196
1029	19.277	399
1030	19.286	933
1031	19.294	1262
1032	19.303	1190
1033	19.312	1384
1034	19.321	1103
1035	19.33	1309
1036	19.339	1403
1037	19.348	1076
1038	19.357	655
1039	19.366	319
1040	19.375	499
1041	19.384	163
1042	19.393	205
1043	19.402	0
1044	19.41	171
1045	19.419	0
1046	19.428	260
1047	19.437	0
1048	19.446	180
1049	19.455	0
1050	19.464	0
1051	19.473	0
1052	19.482	228
1053	19.491	157
1054	19.5	589
1055	19.509	349
1056	19.518	551
1057	19.526	0
1058	19.535	419
1059	19.544	190
1060	19.553	262
1061	19.562	403
1062	19.571	0
1063	19.58	160
1064	19.589	173
1065	19.598	0
1066	19.607	430
1067	19.616	427
1068	19.625	280
1069	19.633	448
1070	19.642	445
1071	19.651	359
1072	19.66	229
1073	19.669	220
1074	19.678	425
1075	19.687	462
1076	19.696	645
1077	19.705	598
1078	19.714	409
1079	19.723	693
1080	19.732	691
1081	19.741	597
1082	19.749	341
1083	19.758	347
1084	19.767	697
1085	19.776	621
1086	19.785	161
1087	19.794	433
1088	19.803	228
1089	19.812	203
1090	19.821	337
1091	19.83	177
1092	19.839	160
1093	19.848	362
1094	19.857	383
1095	19.865	572
1096	19.874	235
1097	19.883	202
1098	19.892	185
1099	19.901	231
1100	19.91	178
1101	19.919	237
1102	19.928	414
1103	19.937	328
1104	19.946	229
1105	19.955	494
1106	19.964	486
1107	19.973	245
1108	19.981	395
1109	19.99	383
1110	19.999	455
1111	20.008	235
1112	20.017	384
1113	20.026	167
1114	20.035	204
1115	20.044	241
1116	20.053	430
1117	20.062	167
1118	20.071	394
1119	20.08	319
1120	20.089	0
1121	20.097	376
1122	20.106	310
1123	20.115	459
1124	20.124	383
1125	20.133	424
1126	20.142	420
1127	20.151	408
1128	20.16	369
1129	20.169	520
1130	20.178	392
1131	20.187	365
1132	20.196	395
1133	20.205	464
1134	20.213	400
1135	20.222	460
1136	20.231	392
1137	20.24	826
1138	20.249	963
1139	20.258	962
1140	20.267	674
1141	20.276	495
1142	20.285	335
1143	20.294	551
1144	20.303	554
1145	20.312	542
1146	20.32	661
1147	20.329	1048
1148	20.338	846
1149	20.347	619
1150	20.356	603
1151	20.365	1044
1152	20.374	1042
1153	20.383	913
1154	20.392	1029
1155	20.401	611
1156	20.41	712
1157	20.419	604
1158	20.428	587
1159	20.436	516
1160	20.445	424
1161	20.454	385
1162	20.463	540
1163	20.472	413
1164	20.481	624
1165	20.49	762
1166	20.499	876
1167	20.508	689
1168	20.517	456
1169	20.526	531
1170	20.535	566
1171	20.544	580
1172	20.552	639
1173	20.561	490
1174	20.57	498
1175	20.579	377
1176	20.588	364
1177	20.597	421
1178	20.606	684
1179	20.615	1071
1180	20.624	1073
1181	20.633	1095
1182	20.642	1268
1183	20.651	1175
1184	20.66	663
1185	20.668	522
1186	20.677	477
1187	20.686	186
1188	20.695	451
1189	20.704	283
1190	20.713	554
1191	20.722	457
1192	20.731	285
1193	20.74	198
1194	20.749	151
1195	20.758	243
1196	20.767	157
1197	20.776	169
1198	20.784	402
1199	20.793	497
1200	20.802	596
1201	20.811	426
1202	20.82	255
1203	20.829	245
1204	20.838	454
1205	20.847	637
1206	20.856	866
1207	20.865	764
1208	20.874	677
1209	20.883	570
1210	20.892	422
1211	20.9	168
1212	20.909	158
1213	20.918	428
1214	20.927	0
1215	20.936	167
1216	20.945	288
1217	20.954	0
1218	20.963	0
1219	20.972	0
1220	20.981	160
1221	20.99	0
1222	20.999	0
1223	21.007	0
1224	21.016	0
1225	21.025	0
1226	21.034	166
1227	21.043	0
1228	21.052	0
1229	21.061	0
1230	21.07	0
1231	21.079	0
1232	21.088	165
1233	21.097	0
1234	21.106	0
1235	21.115	0
1236	21.123	0
1237	21.132	0
1238	21.141	0
1239	21.15	0
1240	21.159	153
1241	21.168	0
1242	21.177	0
1243	21.186	0
1244	21.195	150
1245	21.204	198
1246	21.213	216
1247	21.222	0
1248	21.231	155
1249	21.239	0
1250	21.248	385
1251	21.257	199
1252	21.266	196
1253	21.275	255
1254	21.284	339
1255	21.293	154
1256	21.302	0
1257	21.311	167
1258	21.32	0
1259	21.329	0
1260	21.338	0
1261	21.347	0
1262	21.355	0
1263	21.364	185
1264	21.373	0
1265	21.382	0
1266	21.391	181
1267	21.4	0
1268	21.409	453
1269	21.418	190
1270	21.427	400
1271	21.436	429
1272	21.445	176
1273	21.454	0
1274	21.463	162
1275	21.471	0
1276	21.48	0
1277	21.489	0
1278	21.498	0
1279	21.507	0
1280	21.516	175
1281	21.525	0
1282	21.534	0
1283	21.543	0
1284	21.552	169
1285	21.561	162
1286	21.57	0
1287	21.578	0
1288	21.587	163
1289	21.596	212
1290	21.605	626
1291	21.614	237
1292	21.623	0
1293	21.632	0
1294	21.641	215
1295	21.65	0
1296	21.659	0
1297	21.668	0
1298	21.677	179
1299	21.686	0
1300	21.694	0
1301	21.703	0
1302	21.712	0
1303	21.721	151
1304	21.73	0
1305	21.739	223
1306	21.748	175
1307	21.757	0
1308	21.766	0
1309	21.775	183
1310	21.784	348
1311	21.793	160
1312	21.802	170
1313	21.81	160
1314	21.819	168
1315	21.828	223
1316	21.837	274
1317	21.846	152
1318	21.855	182
1319	21.864	227
1320	21.873	208
1321	21.882	324
1322	21.891	0
1323	21.9	0
1324	21.909	175
1325	21.918	402
1326	21.926	0
1327	21.935	154
1328	21.944	225
1329	21.953	166
1330	21.962	0
1331	21.971	162
1332	21.98	227
1333	21.989	172
1334	21.998	0
1335	22.007	203
1336	22.016	563
1337	22.025	325
1338	22.034	761
1339	22.042	1326
1340	22.051	1867
1341	22.06	2273
1342	22.069	2759
1343	22.078	3371
1344	22.087	3726
1345	22.096	3878
1346	22.105	2956
1347	22.114	2348
1348	22.123	1790
1349	22.132	1417
1350	22.141	803
1351	22.15	1175
1352	22.158	621
1353	22.167	759
1354	22.176	750
1355	22.185	752
1356	22.194	670
1357	22.203	708
1358	22.212	1051
1359	22.221	902
1360	22.23	838
1361	22.239	965
1362	22.248	1205
1363	22.257	1041
1364	22.265	1366
1365	22.274	1246
1366	22.283	1392
1367	22.292	817
1368	22.301	337
1369	22.31	220
1370	22.319	153
1371	22.328	218
1372	22.337	260
1373	22.346	316
1374	22.355	399
1375	22.364	167
1376	22.373	0
1377	22.381	398
1378	22.39	581
1379	22.399	469
1380	22.408	444
1381	22.417	765
1382	22.426	831
1383	22.435	878
1384	22.444	1169
1385	22.453	950
1386	22.462	1290
1387	22.471	1048
1388	22.48	1114
1389	22.489	1142
1390	22.497	1474
1391	22.506	1033
1392	22.515	1071
1393	22.524	910
1394	22.533	406
1395	22.542	421
1396	22.551	221
1397	22.56	192
1398	22.569	263
1399	22.578	230
1400	22.587	469
1401	22.596	564
1402	22.605	641
1403	22.613	528
1404	22.622	603
1405	22.631	362
1406	22.64	363
1407	22.649	202
1408	22.658	188
1409	22.667	158
1410	22.676	0
1411	22.685	0
1412	22.694	0
1413	22.703	150
1414	22.712	0
1415	22.721	0
1416	22.729	0
1417	22.738	0
1418	22.747	176
1419	22.756	392
1420	22.765	541
1421	22.774	658
1422	22.783	538
1423	22.792	581
1424	22.801	477
1425	22.81	503
1426	22.819	165
1427	22.828	643
1428	22.837	562
1429	22.845	495
1430	22.854	582
1431	22.863	444
1432	22.872	448
1433	22.881	366
1434	22.89	0
1435	22.899	0
1436	22.908	0
1437	22.917	0
1438	22.926	0
1439	22.935	0
1440	22.944	170
1441	22.952	0
1442	22.961	0
1443	22.97	0
1444	22.979	0
1445	22.988	0
1446	22.997	0
1447	23.006	0
1448	23.015	0
1449	23.024	0
1450	23.033	0
1451	23.042	0
1452	23.051	0
1453	23.06	0
1454	23.068	0
1455	23.077	0
1456	23.086	0
1457	23.095	0
1458	23.104	0
1459	23.113	154
1460	23.122	0
1461	23.131	0
1462	23.14	158
1463	23.149	0
1464	23.158	0
1465	23.167	0
1466	23.176	0
1467	23.184	0
1468	23.193	0
1469	23.202	0
1470	23.211	0
1471	23.22	0
1472	23.229	0
1473	23.238	0
1474	23.247	0
1475	23.256	0
1476	23.265	171
1477	23.274	0
1478	23.283	0
1479	23.292	0
1480	23.3	0
1481	23.309	0
1482	23.318	0
1483	23.327	0
1484	23.336	0
1485	23.345	0
1486	23.354	0
1487	23.363	0
1488	23.372	0
1489	23.381	0
1490	23.39	0
1491	23.399	0
1492	23.408	0
1493	23.416	0
1494	23.425	159
1495	23.434	156
1496	23.443	0
1497	23.452	0
1498	23.461	0
1499	23.47	0
1500	23.479	0
1501	23.488	0
1502	23.497	0
1503	23.506	0
1504	23.515	0
1505	23.524	0
1506	23.532	0
1507	23.541	0
1508	23.55	0
1509	23.559	0
1510	23.568	0
1511	23.577	0
1512	23.586	0
1513	23.595	0
1514	23.604	0
1515	23.613	0
1516	23.622	0
1517	23.631	156
1518	23.639	171
1519	23.648	0
1520	23.657	0
1521	23.666	244
1522	23.675	179
1523	23.684	224
1524	23.693	271
1525	23.702	166
1526	23.711	0
1527	23.72	242
1528	23.729	230
1529	23.738	561
1530	23.747	524
1531	23.755	599
1532	23.764	582
1533	23.773	798
1534	23.782	677
1535	23.791	214
1536	23.8	263
1537	23.809	0
1538	23.818	158
1539	23.827	159
1540	23.836	0
1541	23.845	0
1542	23.854	0
1543	23.863	0
1544	23.871	0
1545	23.88	0
1546	23.889	161
1547	23.898	150
1548	23.907	157
1549	23.916	212
1550	23.925	354
1551	23.934	168
1552	23.943	183
1553	23.952	0
1554	23.961	0
1555	23.97	0
1556	23.979	0
1557	23.987	0
1558	23.996	0
1559	24.005	180
1560	24.014	279
1561	24.023	641
1562	24.032	680
1563	24.041	498
1564	24.05	637
1565	24.059	352
1566	24.068	527
1567	24.077	233
1568	24.086	154
1569	24.095	170
1570	24.103	163
1571	24.112	458
1572	24.121	759
1573	24.13	1299
1574	24.139	1800
1575	24.148	1820
1576	24.157	1910
1577	24.166	1775
1578	24.175	1445
1579	24.184	982
1580	24.193	636
1581	24.202	395
1582	24.211	309
1583	24.219	0
1584	24.228	0
1585	24.237	0
1586	24.246	0
1587	24.255	0
1588	24.264	0
1589	24.273	0
1590	24.282	0
1591	24.291	0
1592	24.3	0
1593	24.309	0
1594	24.318	0
1595	24.326	0
1596	24.335	0
1597	24.344	0
1598	24.353	0
1599	24.362	0
1600	24.371	0
1601	24.38	0
1602	24.389	0
1603	24.398	0
1604	24.407	0
1605	24.416	0
1606	24.425	0
1607	24.434	0
1608	24.442	0
1609	24.451	0
1610	24.46	0
1611	24.469	0
1612	24.478	0
1613	24.487	0
1614	24.496	0
1615	24.505	0
1616	24.514	0
1617	24.523	0
1618	24.532	0
1619	24.541	0
1620	24.55	0
1621	24.558	0
1622	24.567	0
1623	24.576	0
1624	24.585	0
1625	24.594	0
1626	24.603	0
1627	24.612	0
1628	24.621	0
1629	24.63	0
1630	24.639	0
1631	24.648	0
1632	24.657	0
1633	24.666	0
1634	24.674	0
1635	24.683	0
1636	24.692	242
1637	24.701	264
1638	24.71	803
1639	24.719	1004
1640	24.728	1360
1641	24.737	1261
1642	24.746	1077
1643	24.755	1048
1644	24.764	775
1645	24.773	609
1646	24.782	289
1647	24.79	251
1648	24.799	0
1649	24.808	0
1650	24.817	0
1651	24.826	0
1652	24.835	0
1653	24.844	0
1654	24.853	0
1655	24.862	0
1656	24.871	0
1657	24.88	0
1658	24.889	0
1659	24.898	0
1660	24.906	0
1661	24.915	0
1662	24.924	0
1663	24.933	0
1664	24.942	0
1665	24.951	0
1666	24.96	0
1667	24.969	0
1668	24.978	0
1669	24.987	0
1670	24.996	0
1671	25.005	0
1672	25.013	0
1673	25.022	0
1674	25.031	0
1675	25.04	0
1676	25.049	0
1677	25.058	0
1678	25.067	0
1679	25.076	0
1680	25.085	0
1681	25.094	151
1682	25.103	0
1683	25.112	0
1684	25.121	0
1685	25.129	0
1686	25.138	0
1687	25.147	0
1688	25.156	0
1689	25.165	0
1690	25.174	0
1691	25.183	0
1692	25.192	0
1693	25.201	0
1694	25.21	0
1695	25.219	0
1696	25.228	0
1697	25.237	0
1698	25.245	0
1699	25.254	203
1700	25.263	0
1701	25.272	0
1702	25.281	0
1703	25.29	0
1704	25.299	0
1705	25.308	0
1706	25.317	0
1707	25.326	0
1708	25.335	0
1709	25.344	0
1710	25.353	0
1711	25.361	0
1712	25.37	0
1713	25.379	0
1714	25.388	0
1715	25.397	0
1716	25.406	0
1717	25.415	0
1718	25.424	0
1719	25.433	0
1720	25.442	0
1721	25.451	0
1722	25.46	0
1723	25.469	0
1724	25.477	0
1725	25.486	0
1726	25.495	0
1727	25.504	0
1728	25.513	0
1729	25.522	0
1730	25.531	0
1731	25.54	165
1732	25.549	0
1733	25.558	0
1734	25.567	0
1735	25.576	0
1736	25.585	0
1737	25.593	0
1738	25.602	188
1739	25.611	0
1740	25.62	150
1741	25.629	0
1742	25.638	0
1743	25.647	0
1744	25.656	0
1745	25.665	0
1746	25.674	0
1747	25.683	0
1748	25.692	0
1749	25.7	0
1750	25.709	0
1751	25.718	0
1752	25.727	0
1753	25.736	0
1754	25.745	0
1755	25.754	0
1756	25.763	0
1757	25.772	0
1758	25.781	0
1759	25.79	217
1760	25.799	187
1761	25.808	252
1762	25.816	244
1763	25.825	298
1764	25.834	185
1765	25.843	192
1766	25.852	0
1767	25.861	0
1768	25.87	0
1769	25.879	186
1770	25.888	218
1771	25.897	581
1772	25.906	584
1773	25.915	504
1774	25.924	590
1775	25.932	278
1776	25.941	620
1777	25.95	181
1778	25.959	163
1779	25.968	165
1780	25.977	0
1781	25.986	215
1782	25.995	0
1783	26.004	162
1784	26.013	0
1785	26.022	0
1786	26.031	0
1787	26.04	0
1788	26.048	0
1789	26.057	0
1790	26.066	172
1791	26.075	181
1792	26.084	339
1793	26.093	412
1794	26.102	460
1795	26.111	259
1796	26.12	184
1797	26.129	151
1798	26.138	0
1799	26.147	160
1800	26.156	353
1801	26.164	0
1802	26.173	155
1803	26.182	0
1804	26.191	0
1805	26.2	227
1806	26.209	0
1807	26.218	0
1808	26.227	0
1809	26.236	0
1810	26.245	0
1811	26.254	0
1812	26.263	0
1813	26.272	0
1814	26.28	0
1815	26.289	150
1816	26.298	0
1817	26.307	218
1818	26.316	0
1819	26.325	0
1820	26.334	387
1821	26.343	151
1822	26.352	185
1823	26.361	157
1824	26.37	169
1825	26.379	185
1826	26.387	0
1827	26.396	0
1828	26.405	0
1829	26.414	0
1830	26.423	0
1831	26.432	0
1832	26.441	0
1833	26.45	0
1834	26.459	0
1835	26.468	0
1836	26.477	0
1837	26.486	0
1838	26.495	0
1839	26.503	0
1840	26.512	0
1841	26.521	0
1842	26.53	153
1843	26.539	0
1844	26.548	0
1845	26.557	153
1846	26.566	0
1847	26.575	0
1848	26.584	162
1849	26.593	0
1850	26.602	0
1851	26.611	0
1852	26.619	0
1853	26.628	0
1854	26.637	252
1855	26.646	178
1856	26.655	342
1857	26.664	223
1858	26.673	207
1859	26.682	158
1860	26.691	0
1861	26.7	0
1862	26.709	0
1863	26.718	0
1864	26.727	0
1865	26.735	0
1866	26.744	0
1867	26.753	186
1868	26.762	0
1869	26.771	221
1870	26.78	293
1871	26.789	180
1872	26.798	0
1873	26.807	182
1874	26.816	0
1875	26.825	188
1876	26.834	0
1877	26.843	0
1878	26.851	0
1879	26.86	158
1880	26.869	161
1881	26.878	183
1882	26.887	0
1883	26.896	153
1884	26.905	0
1885	26.914	0
1886	26.923	0
1887	26.932	0
1888	26.941	0
1889	26.95	0
1890	26.959	174
1891	26.967	174
1892	26.976	0
1893	26.985	169
1894	26.994	280
1895	27.003	512
1896	27.012	723
1897	27.021	343
1898	27.03	500
1899	27.039	325
1900	27.048	393
1901	27.057	0
1902	27.066	228
1903	27.074	0
1904	27.083	0
1905	27.092	0
1906	27.101	0
1907	27.11	0
1908	27.119	0
1909	27.128	0
1910	27.137	163
1911	27.146	168
1912	27.155	212
1913	27.164	0
1914	27.173	0
1915	27.182	0
1916	27.19	0
1917	27.199	0
1918	27.208	0
1919	27.217	0
1920	27.226	0
1921	27.235	159
1922	27.244	157
1923	27.253	194
1924	27.262	187
1925	27.271	218
1926	27.28	213
1927	27.289	229
1928	27.298	0
1929	27.306	339
1930	27.315	193
1931	27.324	0
1932	27.333	163
1933	27.342	170
1934	27.351	0
1935	27.36	0
1936	27.369	189
1937	27.378	335
1938	27.387	0
1939	27.396	153
1940	27.405	164
1941	27.414	360
1942	27.422	0
1943	27.431	0
1944	27.44	205
1945	27.449	151
1946	27.458	153
1947	27.467	0
1948	27.476	163
1949	27.485	183
1950	27.494	0
1951	27.503	325
1952	27.512	236
1953	27.521	234
1954	27.53	306
1955	27.538	161
1956	27.547	160
1957	27.556	0
1958	27.565	175
1959	27.574	180
1960	27.583	348
1961	27.592	195
1962	27.601	0
1963	27.61	0
1964	27.619	0
1965	27.628	310
1966	27.637	336
1967	27.645	734
1968	27.654	1125
1969	27.663	1441
1970	27.672	1696
1971	27.681	1219
1972	27.69	809
1973	27.699	674
1974	27.708	590
1975	27.717	592
1976	27.726	772
1977	27.735	617
1978	27.744	575
1979	27.753	388
1980	27.761	162
1981	27.77	152
1982	27.779	0
1983	27.788	155
1984	27.797	0
1985	27.806	0
1986	27.815	0
1987	27.824	165
1988	27.833	160
1989	27.842	185
1990	27.851	156
1991	27.86	177
1992	27.869	0
1993	27.877	172
1994	27.886	0
1995	27.895	0
1996	27.904	154
1997	27.913	0
[truncated: 2,474 more rows]

## Sheet: sandaracinus 24meth
#"+ EIC(456.8, 470.8, 484.8, 498.8) Scan MB_1220_047.D "
#Point	X(Minutes)	Y(Counts)
0	10.096	0
1	10.105	0
2	10.114	0
3	10.123	0
4	10.132	0
5	10.14	0
6	10.149	0
7	10.158	0
8	10.167	0
9	10.176	0
10	10.185	0
11	10.194	0
12	10.203	0
13	10.212	0
14	10.221	0
15	10.23	0
16	10.239	0
17	10.248	0
18	10.256	0
19	10.265	0
20	10.274	0
21	10.283	0
22	10.292	0
23	10.301	0
24	10.31	460
25	10.319	317
26	10.328	215
27	10.337	0
28	10.346	0
29	10.355	0
30	10.364	0
31	10.372	0
32	10.381	0
33	10.39	0
34	10.399	0
35	10.408	0
36	10.417	0
37	10.426	0
38	10.435	0
39	10.444	0
40	10.453	0
41	10.462	0
42	10.471	0
43	10.48	0
44	10.488	0
45	10.497	0
46	10.506	0
47	10.515	0
48	10.524	0
49	10.533	162
50	10.542	216
51	10.551	352
52	10.56	545
53	10.569	0
54	10.578	0
55	10.587	0
56	10.595	0
57	10.604	0
58	10.613	0
59	10.622	0
60	10.631	0
61	10.64	0
62	10.649	0
63	10.658	0
64	10.667	0
65	10.676	0
66	10.685	0
67	10.694	0
68	10.703	0
69	10.711	0
70	10.72	0
71	10.729	0
72	10.738	0
73	10.747	0
74	10.756	0
75	10.765	0
76	10.774	0
77	10.783	0
78	10.792	0
79	10.801	0
80	10.81	0
81	10.819	192
82	10.827	0
83	10.836	244
84	10.845	202
85	10.854	156
86	10.863	158
87	10.872	150
88	10.881	0
89	10.89	0
90	10.899	0
91	10.908	0
92	10.917	0
93	10.926	0
94	10.935	150
95	10.943	0
96	10.952	0
97	10.961	0
98	10.97	0
99	10.979	0
100	10.988	0
101	10.997	0
102	11.006	0
103	11.015	0
104	11.024	0
105	11.033	304
106	11.042	0
107	11.051	0
108	11.059	0
109	11.068	0
110	11.077	0
111	11.086	181
112	11.095	0
113	11.104	0
114	11.113	234
115	11.122	168
116	11.131	0
117	11.14	0
118	11.149	0
119	11.158	0
120	11.166	0
121	11.175	0
122	11.184	0
123	11.193	0
124	11.202	0
125	11.211	0
126	11.22	0
127	11.229	0
128	11.238	0
129	11.247	0
130	11.256	0
131	11.265	0
132	11.274	0
133	11.282	0
134	11.291	0
135	11.3	0
136	11.309	0
137	11.318	0
138	11.327	0
139	11.336	0
140	11.345	0
141	11.354	0
142	11.363	0
143	11.372	0
144	11.381	0
145	11.39	0
146	11.398	0
147	11.407	0
148	11.416	0
149	11.425	0
150	11.434	0
151	11.443	0
152	11.452	0
153	11.461	0
154	11.47	0
155	11.479	0
156	11.488	0
157	11.497	0
158	11.506	0
159	11.514	0
160	11.523	0
161	11.532	0
162	11.541	0
163	11.55	0
164	11.559	0
165	11.568	0
166	11.577	0
167	11.586	0
168	11.595	0
169	11.604	0
170	11.613	0
171	11.622	0
172	11.63	0
173	11.639	0
174	11.648	0
175	11.657	0
176	11.666	0
177	11.675	0
178	11.684	0
179	11.693	0
180	11.702	0
181	11.711	0
182	11.72	0
183	11.729	0
184	11.738	0
185	11.746	0
186	11.755	0
187	11.764	0
188	11.773	0
189	11.782	0
190	11.791	0
191	11.8	0
192	11.809	0
193	11.818	0
194	11.827	195
195	11.836	0
196	11.845	0
197	11.853	0
198	11.862	0
199	11.871	0
200	11.88	0
201	11.889	0
202	11.898	177
203	11.907	257
204	11.916	0
205	11.925	0
206	11.934	0
207	11.943	0
208	11.952	0
209	11.961	0
210	11.969	0
211	11.978	0
212	11.987	0
213	11.996	0
214	12.005	0
215	12.014	0
216	12.023	0
217	12.032	0
218	12.041	0
219	12.05	272
220	12.059	265
221	12.068	169
222	12.077	0
223	12.085	0
224	12.094	0
225	12.103	0
226	12.112	0
227	12.121	0
228	12.13	316
229	12.139	713
230	12.148	1375
231	12.157	1881
232	12.166	2703
233	12.175	3400
234	12.184	2837
235	12.193	2750
236	12.201	2717
237	12.21	2733
238	12.219	3269
239	12.228	3688
240	12.237	3664
241	12.246	2772
242	12.255	1788
243	12.264	835
244	12.273	417
245	12.282	158
246	12.291	0
247	12.3	0
248	12.309	0
249	12.317	0
250	12.326	0
251	12.335	0
252	12.344	0
253	12.353	0
254	12.362	0
255	12.371	0
256	12.38	0
257	12.389	0
258	12.398	282
259	12.407	810
260	12.416	1379
261	12.425	1049
262	12.433	982
263	12.442	754
264	12.451	843
265	12.46	919
266	12.469	861
267	12.478	502
268	12.487	687
269	12.496	477
270	12.505	574
271	12.514	207
272	12.523	176
273	12.532	0
274	12.54	0
275	12.549	0
276	12.558	0
277	12.567	0
278	12.576	0
279	12.585	205
280	12.594	0
281	12.603	0
282	12.612	0
283	12.621	0
284	12.63	0
285	12.639	0
286	12.648	160
287	12.656	0
288	12.665	0
289	12.674	171
290	12.683	0
291	12.692	0
292	12.701	0
293	12.71	169
294	12.719	196
295	12.728	0
296	12.737	205
297	12.746	0
298	12.755	171
299	12.764	0
300	12.772	165
301	12.781	0
302	12.79	0
303	12.799	0
304	12.808	0
305	12.817	0
306	12.826	171
307	12.835	0
308	12.844	166
309	12.853	183
310	12.862	0
311	12.871	0
312	12.88	0
313	12.888	0
314	12.897	0
315	12.906	0
316	12.915	0
317	12.924	0
318	12.933	0
319	12.942	161
320	12.951	0
321	12.96	0
322	12.969	0
323	12.978	0
324	12.987	0
325	12.996	210
326	13.004	0
327	13.013	0
328	13.022	0
329	13.031	0
330	13.04	0
331	13.049	164
332	13.058	193
333	13.067	418
334	13.076	425
335	13.085	360
336	13.094	220
337	13.103	359
338	13.112	235
339	13.12	388
340	13.129	167
341	13.138	0
342	13.147	169
343	13.156	0
344	13.165	161
345	13.174	0
346	13.183	176
347	13.192	0
348	13.201	166
349	13.21	0
350	13.219	0
351	13.227	0
352	13.236	163
353	13.245	0
354	13.254	460
355	13.263	0
356	13.272	0
357	13.281	0
358	13.29	157
359	13.299	0
360	13.308	158
361	13.317	0
362	13.326	0
363	13.335	0
364	13.343	0
365	13.352	0
366	13.361	0
367	13.37	0
368	13.379	188
369	13.388	187
370	13.397	0
371	13.406	0
372	13.415	174
373	13.424	0
374	13.433	0
375	13.442	0
376	13.451	162
377	13.459	0
378	13.468	0
379	13.477	0
380	13.486	163
381	13.495	179
382	13.504	217
383	13.513	0
384	13.522	166
385	13.531	170
386	13.54	155
387	13.549	0
388	13.558	0
389	13.567	0
390	13.575	0
391	13.584	0
392	13.593	0
393	13.602	0
394	13.611	0
395	13.62	0
396	13.629	0
397	13.638	193
398	13.647	160
399	13.656	0
400	13.665	0
401	13.674	159
402	13.683	0
403	13.691	0
404	13.7	0
405	13.709	0
406	13.718	0
407	13.727	0
408	13.736	0
409	13.745	0
410	13.754	0
411	13.763	0
412	13.772	0
413	13.781	154
414	13.79	170
415	13.799	0
416	13.807	0
417	13.816	0
418	13.825	0
419	13.834	407
420	13.843	0
421	13.852	0
422	13.861	0
423	13.87	158
424	13.879	174
425	13.888	0
426	13.897	176
427	13.906	345
428	13.914	0
429	13.923	0
430	13.932	0
431	13.941	0
432	13.95	0
433	13.959	0
434	13.968	0
435	13.977	0
436	13.986	0
437	13.995	0
438	14.004	0
439	14.013	198
440	14.022	0
441	14.03	179
442	14.039	0
443	14.048	0
444	14.057	0
445	14.066	0
446	14.075	205
447	14.084	0
448	14.093	204
449	14.102	0
450	14.111	0
451	14.12	259
452	14.129	157
453	14.138	228
454	14.146	0
455	14.155	185
456	14.164	178
457	14.173	157
458	14.182	176
459	14.191	0
460	14.2	365
461	14.209	398
462	14.218	212
463	14.227	251
464	14.236	215
465	14.245	0
466	14.254	198
467	14.262	168
468	14.271	0
469	14.28	154
470	14.289	181
471	14.298	0
472	14.307	175
473	14.316	0
474	14.325	0
475	14.334	0
476	14.343	0
477	14.352	0
478	14.361	0
479	14.37	0
480	14.378	0
481	14.387	0
482	14.396	194
483	14.405	159
484	14.414	0
485	14.423	0
486	14.432	0
487	14.441	0
488	14.45	0
489	14.459	0
490	14.468	0
491	14.477	205
492	14.486	0
493	14.494	0
494	14.503	0
495	14.512	0
496	14.521	274
497	14.53	262
498	14.539	239
499	14.548	0
500	14.557	536
501	14.566	4662
502	14.575	3344
503	14.584	1812
504	14.593	599
505	14.601	553
506	14.61	311
507	14.619	518
508	14.628	727
509	14.637	813
510	14.646	2139
511	14.655	2809
512	14.664	1817
513	14.673	863
514	14.682	1030
515	14.691	1170
516	14.7	1051
517	14.709	813
518	14.717	884
519	14.726	789
520	14.735	531
521	14.744	466
522	14.753	914
523	14.762	450
524	14.771	721
525	14.78	408
526	14.789	337
527	14.798	525
528	14.807	468
529	14.816	338
530	14.825	257
531	14.833	401
532	14.842	715
533	14.851	1298
534	14.86	2345
535	14.869	2816
536	14.878	3139
537	14.887	2599
538	14.896	1827
539	14.905	1345
540	14.914	546
541	14.923	651
542	14.932	368
543	14.941	611
544	14.949	570
545	14.958	565
546	14.967	406
547	14.976	727
548	14.985	784
549	14.994	630
550	15.003	855
551	15.012	729
552	15.021	748
553	15.03	1127
554	15.039	1352
555	15.048	1139
556	15.057	789
557	15.065	712
558	15.074	684
559	15.083	790
560	15.092	756
561	15.101	844
562	15.11	509
563	15.119	434
564	15.128	220
565	15.137	158
566	15.146	163
567	15.155	0
568	15.164	0
569	15.173	396
570	15.181	221
571	15.19	228
572	15.199	502
573	15.208	523
574	15.217	529
575	15.226	385
576	15.235	763
577	15.244	620
578	15.253	530
579	15.262	779
580	15.271	948
581	15.28	914
582	15.288	905
583	15.297	689
584	15.306	636
585	15.315	852
586	15.324	767
587	15.333	600
588	15.342	912
589	15.351	906
590	15.36	973
591	15.369	912
592	15.378	961
593	15.387	1014
594	15.396	1140
595	15.404	1031
596	15.413	1082
597	15.422	982
598	15.431	958
599	15.44	836
600	15.449	621
601	15.458	795
602	15.467	452
603	15.476	707
604	15.485	620
605	15.494	763
606	15.503	598
607	15.512	830
608	15.52	623
609	15.529	540
610	15.538	1082
611	15.547	822
612	15.556	834
613	15.565	970
614	15.574	748
615	15.583	607
616	15.592	568
617	15.601	780
618	15.61	551
619	15.619	696
620	15.628	868
621	15.636	496
622	15.645	847
623	15.654	629
624	15.663	660
625	15.672	794
626	15.681	659
627	15.69	665
628	15.699	413
629	15.708	679
630	15.717	777
631	15.726	641
632	15.735	467
633	15.744	554
634	15.752	738
635	15.761	1012
636	15.77	552
637	15.779	651
638	15.788	518
639	15.797	269
640	15.806	248
641	15.815	259
642	15.824	250
643	15.833	218
644	15.842	0
645	15.851	0
646	15.86	0
647	15.868	0
648	15.877	0
649	15.886	0
650	15.895	0
651	15.904	0
652	15.913	0
653	15.922	0
654	15.931	0
655	15.94	0
656	15.949	0
657	15.958	0
658	15.967	0
659	15.975	0
660	15.984	0
661	15.993	0
662	16.002	0
663	16.011	0
664	16.02	0
665	16.029	0
666	16.038	293
667	16.047	0
668	16.056	0
669	16.065	0
670	16.074	0
671	16.083	179
672	16.091	0
673	16.1	460
674	16.109	995
675	16.118	820
676	16.127	520
677	16.136	1258
678	16.145	1279
679	16.154	751
680	16.163	792
681	16.172	676
682	16.181	769
683	16.19	742
684	16.199	653
685	16.207	863
686	16.216	929
687	16.225	1219
688	16.234	925
689	16.243	1340
690	16.252	1224
691	16.261	1906
692	16.27	1642
693	16.279	908
694	16.288	466
695	16.297	367
696	16.306	364
697	16.315	362
698	16.323	162
699	16.332	0
700	16.341	335
701	16.35	362
702	16.359	338
703	16.368	0
704	16.377	207
705	16.386	159
706	16.395	170
707	16.404	0
708	16.413	0
709	16.422	180
710	16.431	164
711	16.439	156
712	16.448	0
713	16.457	189
714	16.466	385
715	16.475	0
716	16.484	0
717	16.493	406
718	16.502	0
719	16.511	367
720	16.52	405
721	16.529	182
722	16.538	383
723	16.547	155
724	16.555	185
725	16.564	0
726	16.573	0
727	16.582	190
728	16.591	0
729	16.6	0
730	16.609	168
731	16.618	0
732	16.627	367
733	16.636	705
734	16.645	407
735	16.654	0
736	16.662	270
737	16.671	424
738	16.68	563
739	16.689	634
740	16.698	230
741	16.707	193
742	16.716	155
743	16.725	469
744	16.734	474
745	16.743	434
746	16.752	502
747	16.761	395
748	16.77	388
749	16.778	322
750	16.787	0
751	16.796	195
752	16.805	467
753	16.814	558
754	16.823	331
755	16.832	430
756	16.841	1041
757	16.85	685
758	16.859	536
759	16.868	1008
760	16.877	1357
761	16.886	2141
762	16.894	2334
763	16.903	1790
764	16.912	1418
765	16.921	965
766	16.93	866
767	16.939	1139
768	16.948	1021
769	16.957	1060
770	16.966	951
771	16.975	1147
772	16.984	1270
773	16.993	1772
774	17.002	906
775	17.01	928
776	17.019	1280
777	17.028	2010
778	17.037	2096
779	17.046	1233
780	17.055	581
781	17.064	396
782	17.073	696
783	17.082	1159
784	17.091	2167
785	17.1	2383
786	17.109	984
787	17.118	526
788	17.126	399
789	17.135	1134
790	17.144	2755
791	17.153	4463
792	17.162	3656
793	17.171	1883
794	17.18	1432
795	17.189	4305
796	17.198	8468
797	17.207	9889
798	17.216	7432
799	17.225	3305
800	17.234	1181
801	17.242	402
802	17.251	0
803	17.26	469
804	17.269	194
805	17.278	476
806	17.287	553
807	17.296	392
808	17.305	310
809	17.314	389
810	17.323	286
811	17.332	364
812	17.341	216
813	17.349	218
814	17.358	347
815	17.367	199
816	17.376	536
817	17.385	182
818	17.394	300
819	17.403	345
820	17.412	371
821	17.421	416
822	17.43	1177
823	17.439	1046
824	17.448	840
825	17.457	523
826	17.465	398
827	17.474	204
828	17.483	320
829	17.492	294
830	17.501	189
831	17.51	534
832	17.519	461
833	17.528	398
834	17.537	468
835	17.546	439
836	17.555	210
837	17.564	230
838	17.573	238
839	17.581	397
840	17.59	175
841	17.599	215
842	17.608	281
843	17.617	177
844	17.626	400
845	17.635	404
846	17.644	0
847	17.653	199
848	17.662	188
849	17.671	365
850	17.68	154
851	17.689	207
852	17.697	0
853	17.706	0
854	17.715	155
855	17.724	250
856	17.733	182
857	17.742	172
858	17.751	0
859	17.76	335
860	17.769	0
861	17.778	361
862	17.787	0
863	17.796	177
864	17.805	526
865	17.813	313
866	17.822	492
867	17.831	249
868	17.84	342
869	17.849	187
870	17.858	0
871	17.867	172
872	17.876	213
873	17.885	421
874	17.894	428
875	17.903	758
876	17.912	1027
877	17.92	608
878	17.929	368
879	17.938	234
880	17.947	348
881	17.956	328
882	17.965	307
883	17.974	481
884	17.983	426
885	17.992	0
886	18.001	357
887	18.01	192
888	18.019	239
889	18.028	189
890	18.036	177
891	18.045	164
892	18.054	185
893	18.063	555
894	18.072	508
895	18.081	481
896	18.09	325
897	18.099	474
898	18.108	163
899	18.117	274
900	18.126	355
901	18.135	0
902	18.144	0
903	18.152	406
904	18.161	519
905	18.17	300
906	18.179	378
907	18.188	448
908	18.197	252
909	18.206	239
910	18.215	163
911	18.224	365
912	18.233	329
913	18.242	364
914	18.251	183
915	18.26	384
916	18.268	153
917	18.277	160
918	18.286	0
919	18.295	164
920	18.304	270
921	18.313	239
922	18.322	152
923	18.331	0
924	18.34	0
925	18.349	0
926	18.358	0
927	18.367	157
928	18.376	151
929	18.384	0
930	18.393	0
931	18.402	157
932	18.411	0
933	18.42	156
934	18.429	0
935	18.438	393
936	18.447	167
937	18.456	155
938	18.465	185
939	18.474	389
940	18.483	235
941	18.492	341
942	18.5	501
943	18.509	252
944	18.518	207
945	18.527	160
946	18.536	164
947	18.545	164
948	18.554	0
949	18.563	157
950	18.572	442
951	18.581	407
952	18.59	874
953	18.599	1175
954	18.607	926
955	18.616	528
956	18.625	367
957	18.634	214
958	18.643	0
959	18.652	0
960	18.661	0
961	18.67	424
962	18.679	173
963	18.688	185
964	18.697	0
965	18.706	370
966	18.715	167
967	18.723	209
968	18.732	654
969	18.741	602
970	18.75	1185
971	18.759	1568
972	18.768	1518
973	18.777	1093
974	18.786	894
975	18.795	409
976	18.804	600
977	18.813	557
978	18.822	695
979	18.831	424
980	18.839	456
981	18.848	276
982	18.857	166
983	18.866	155
984	18.875	174
985	18.884	158
986	18.893	349
987	18.902	460
988	18.911	355
989	18.92	402
990	18.929	402
991	18.938	440
992	18.947	769
993	18.955	1370
994	18.964	1545
995	18.973	1880
996	18.982	1886
997	18.991	2804
998	19	3279
999	19.009	3513
1000	19.018	3898
1001	19.027	3995
1002	19.036	4619
1003	19.045	5100
1004	19.054	4491
1005	19.063	3316
1006	19.071	1134
1007	19.08	479
1008	19.089	715
1009	19.098	792
1010	19.107	773
1011	19.116	704
1012	19.125	705
1013	19.134	803
1014	19.143	1012
1015	19.152	1300
1016	19.161	1575
1017	19.17	2022
1018	19.179	2418
1019	19.187	2588
1020	19.196	2796
1021	19.205	3321
1022	19.214	4535
1023	19.223	4700
1024	19.232	3264
1025	19.241	2425
1026	19.25	3304
1027	19.259	4219
1028	19.268	3481
1029	19.277	2892
1030	19.286	2363
1031	19.294	2516
1032	19.303	2514
1033	19.312	2007
1034	19.321	1625
1035	19.33	1724
1036	19.339	1862
1037	19.348	1756
1038	19.357	2486
1039	19.366	2065
1040	19.375	1532
1041	19.384	877
1042	19.393	298
1043	19.402	500
1044	19.41	162
1045	19.419	196
1046	19.428	152
1047	19.437	190
1048	19.446	0
1049	19.455	191
1050	19.464	358
1051	19.473	468
1052	19.482	553
1053	19.491	1136
1054	19.5	1654
1055	19.509	1988
1056	19.518	1773
1057	19.526	1171
1058	19.535	780
1059	19.544	373
1060	19.553	178
1061	19.562	175
1062	19.571	177
1063	19.58	0
1064	19.589	187
1065	19.598	737
1066	19.607	1712
1067	19.616	3431
1068	19.625	6389
1069	19.634	8876
1070	19.642	8011
1071	19.651	5867
1072	19.66	3635
1073	19.669	1364
1074	19.678	598
1075	19.687	389
1076	19.696	215
1077	19.705	150
1078	19.714	422
1079	19.723	255
1080	19.732	385
1081	19.741	468
1082	19.75	237
1083	19.758	320
1084	19.767	196
1085	19.776	420
1086	19.785	451
1087	19.794	325
1088	19.803	287
1089	19.812	608
1090	19.821	1057
1091	19.83	4293
1092	19.839	10669
1093	19.848	24327
1094	19.857	38098
1095	19.866	43912
1096	19.874	38948
1097	19.883	23020
1098	19.892	10370
1099	19.901	3784
1100	19.91	1455
1101	19.919	681
1102	19.928	445
1103	19.937	253
1104	19.946	372
1105	19.955	521
1106	19.964	437
1107	19.973	357
1108	19.981	194
1109	19.99	539
1110	19.999	531
1111	20.008	528
1112	20.017	676
1113	20.026	453
1114	20.035	519
1115	20.044	410
1116	20.053	424
1117	20.062	408
1118	20.071	382
1119	20.08	364
1120	20.089	415
1121	20.097	260
1122	20.106	0
1123	20.115	407
1124	20.124	242
1125	20.133	377
1126	20.142	443
1127	20.151	446
1128	20.16	247
1129	20.169	362
1130	20.178	298
1131	20.187	218
1132	20.196	639
1133	20.205	412
1134	20.213	583
1135	20.222	1749
1136	20.231	3781
1137	20.24	8763
1138	20.249	15049
1139	20.258	21565
1140	20.267	26633
1141	20.276	23437
1142	20.285	17390
1143	20.294	9744
1144	20.303	4939
1145	20.312	2194
1146	20.321	1176
1147	20.329	579
1148	20.338	577
1149	20.347	301
1150	20.356	574
1151	20.365	472
1152	20.374	438
1153	20.383	645
1154	20.392	597
1155	20.401	759
1156	20.41	1256
1157	20.419	1667
1158	20.428	2016
1159	20.437	1696
1160	20.445	1428
1161	20.454	792
1162	20.463	992
1163	20.472	1179
1164	20.481	1191
1165	20.49	1103
1166	20.499	1039
1167	20.508	880
1168	20.517	582
1169	20.526	442
1170	20.535	354
1171	20.544	161
1172	20.553	167
1173	20.561	464
1174	20.57	854
1175	20.579	1173
1176	20.588	2398
1177	20.597	3931
1178	20.606	5564
1179	20.615	8356
1180	20.624	10691
1181	20.633	12348
1182	20.642	13783
1183	20.651	11725
1184	20.66	6570
1185	20.668	2159
1186	20.677	732
1187	20.686	396
1188	20.695	209
1189	20.704	374
1190	20.713	417
1191	20.722	325
1192	20.731	575
1193	20.74	370
1194	20.749	241
1195	20.758	177
1196	20.767	239
1197	20.776	392
1198	20.784	246
1199	20.793	352
1200	20.802	233
1201	20.811	305
1202	20.82	230
1203	20.829	243
1204	20.838	240
1205	20.847	213
1206	20.856	258
1207	20.865	297
1208	20.874	169
1209	20.883	207
1210	20.892	162
1211	20.9	0
1212	20.909	238
1213	20.918	267
1214	20.927	395
1215	20.936	375
1216	20.945	204
1217	20.954	183
1218	20.963	190
1219	20.972	173
1220	20.981	159
1221	20.99	176
1222	20.999	451
1223	21.008	156
1224	21.016	0
1225	21.025	0
1226	21.034	0
1227	21.043	0
1228	21.052	0
1229	21.061	0
1230	21.07	169
1231	21.079	181
1232	21.088	0
1233	21.097	0
1234	21.106	163
1235	21.115	173
1236	21.124	0
1237	21.132	0
1238	21.141	0
1239	21.15	0
1240	21.159	458
1241	21.168	347
1242	21.177	539
1243	21.186	696
1244	21.195	857
1245	21.204	665
1246	21.213	420
1247	21.222	228
1248	21.231	161
1249	21.24	182
1250	21.248	0
1251	21.257	196
1252	21.266	355
1253	21.275	0
1254	21.284	163
1255	21.293	215
1256	21.302	193
1257	21.311	503
1258	21.32	650
1259	21.329	785
1260	21.338	737
1261	21.347	552
1262	21.355	479
1263	21.364	512
1264	21.373	161
1265	21.382	385
1266	21.391	0
1267	21.4	171
1268	21.409	150
1269	21.418	0
1270	21.427	0
1271	21.436	0
1272	21.445	0
1273	21.454	0
1274	21.463	161
1275	21.471	225
1276	21.48	211
1277	21.489	0
1278	21.498	0
1279	21.507	158
1280	21.516	0
1281	21.525	0
1282	21.534	0
1283	21.543	0
1284	21.552	153
1285	21.561	0
1286	21.57	0
1287	21.579	161
1288	21.587	0
1289	21.596	190
1290	21.605	168
1291	21.614	0
1292	21.623	247
1293	21.632	210
1294	21.641	263
1295	21.65	173
1296	21.659	159
1297	21.668	0
1298	21.677	0
1299	21.686	271
1300	21.695	0
1301	21.703	0
1302	21.712	0
1303	21.721	0
1304	21.73	167
1305	21.739	0
1306	21.748	164
1307	21.757	0
1308	21.766	164
1309	21.775	170
1310	21.784	224
1311	21.793	272
1312	21.802	190
1313	21.811	0
1314	21.819	220
1315	21.828	248
1316	21.837	167
1317	21.846	235
1318	21.855	231
1319	21.864	296
1320	21.873	269
1321	21.882	269
1322	21.891	255
1323	21.9	545
1324	21.909	154
1325	21.918	389
1326	21.927	0
1327	21.935	547
1328	21.944	352
1329	21.953	409
1330	21.962	374
1331	21.971	160
1332	21.98	324
1333	21.989	204
1334	21.998	234
1335	22.007	548
1336	22.016	209
1337	22.025	483
1338	22.034	790
1339	22.042	887
1340	22.051	900
1341	22.06	1625
1342	22.069	1699
1343	22.078	2494
1344	22.087	3389
1345	22.096	4647
1346	22.105	4302
1347	22.114	5108
1348	22.123	3678
1349	22.132	3055
1350	22.141	2116
1351	22.15	1489
1352	22.158	825
1353	22.167	831
1354	22.176	846
1355	22.185	1087
1356	22.194	954
1357	22.203	493
1358	22.212	682
1359	22.221	552
1360	22.23	671
1361	22.239	809
1362	22.248	619
1363	22.257	794
1364	22.266	726
1365	22.274	633
1366	22.283	852
1367	22.292	892
1368	22.301	1061
1369	22.31	813
1370	22.319	721
1371	22.328	434
1372	22.337	191
1373	22.346	259
1374	22.355	375
1375	22.364	378
1376	22.373	367
1377	22.382	191
1378	22.39	260
1379	22.399	263
1380	22.408	350
1381	22.417	344
1382	22.426	482
1383	22.435	569
1384	22.444	610
1385	22.453	988
1386	22.462	669
1387	22.471	708
1388	22.48	725
1389	22.489	703
1390	22.498	1136
1391	22.506	1124
1392	22.515	1210
1393	22.524	875
1394	22.533	598
1395	22.542	696
1396	22.551	367
1397	22.56	293
1398	22.569	187
1399	22.578	190
1400	22.587	232
1401	22.596	276
1402	22.605	400
1403	22.614	514
1404	22.622	447
1405	22.631	407
1406	22.64	313
1407	22.649	275
1408	22.658	280
1409	22.667	217
1410	22.676	175
1411	22.685	0
1412	22.694	175
1413	22.703	163
1414	22.712	0
1415	22.721	0
1416	22.729	163
1417	22.738	176
1418	22.747	0
1419	22.756	175
1420	22.765	288
1421	22.774	588
1422	22.783	492
1423	22.792	504
1424	22.801	432
1425	22.81	327
1426	22.819	328
1427	22.828	516
1428	22.837	316
1429	22.845	418
1430	22.854	448
1431	22.863	240
1432	22.872	313
1433	22.881	329
1434	22.89	159
1435	22.899	0
1436	22.908	0
1437	22.917	0
1438	22.926	0
1439	22.935	0
1440	22.944	0
1441	22.953	0
1442	22.961	0
1443	22.97	0
1444	22.979	0
1445	22.988	0
1446	22.997	0
1447	23.006	0
1448	23.015	0
1449	23.024	0
1450	23.033	0
1451	23.042	0
1452	23.051	0
1453	23.06	0
1454	23.069	0
1455	23.077	0
1456	23.086	0
1457	23.095	0
1458	23.104	0
1459	23.113	0
1460	23.122	0
1461	23.131	0
1462	23.14	0
1463	23.149	0
1464	23.158	0
1465	23.167	0
1466	23.176	0
1467	23.185	163
1468	23.193	0
1469	23.202	0
1470	23.211	0
1471	23.22	0
1472	23.229	0
1473	23.238	0
1474	23.247	0
1475	23.256	0
1476	23.265	0
1477	23.274	0
1478	23.283	0
1479	23.292	0
1480	23.3	0
1481	23.309	0
1482	23.318	0
1483	23.327	0
1484	23.336	0
1485	23.345	0
1486	23.354	0
1487	23.363	0
1488	23.372	0
1489	23.381	0
1490	23.39	0
1491	23.399	0
1492	23.408	0
1493	23.416	0
1494	23.425	172
1495	23.434	158
1496	23.443	0
1497	23.452	0
1498	23.461	0
1499	23.47	205
1500	23.479	0
1501	23.488	0
1502	23.497	160
1503	23.506	203
1504	23.515	170
1505	23.524	0
1506	23.532	0
1507	23.541	0
1508	23.55	0
1509	23.559	0
1510	23.568	0
1511	23.577	0
1512	23.586	0
1513	23.595	0
1514	23.604	0
1515	23.613	0
1516	23.622	0
1517	23.631	0
1518	23.64	0
1519	23.648	150
1520	23.657	0
1521	23.666	0
1522	23.675	0
1523	23.684	162
1524	23.693	0
1525	23.702	155
1526	23.711	0
1527	23.72	165
1528	23.729	0
1529	23.738	177
1530	23.747	204
1531	23.756	356
1532	23.764	184
1533	23.773	213
1534	23.782	159
1535	23.791	0
1536	23.8	0
1537	23.809	0
1538	23.818	0
1539	23.827	0
1540	23.836	0
1541	23.845	0
1542	23.854	0
1543	23.863	165
1544	23.872	0
1545	23.88	0
1546	23.889	182
1547	23.898	0
1548	23.907	0
1549	23.916	0
1550	23.925	0
1551	23.934	0
1552	23.943	0
1553	23.952	156
1554	23.961	157
1555	23.97	0
1556	23.979	0
1557	23.987	0
1558	23.996	0
1559	24.005	0
1560	24.014	0
1561	24.023	189
1562	24.032	183
1563	24.041	165
1564	24.05	0
1565	24.059	0
1566	24.068	174
1567	24.077	0
1568	24.086	0
1569	24.095	0
1570	24.103	333
1571	24.112	371
1572	24.121	430
1573	24.13	443
1574	24.139	879
1575	24.148	1145
1576	24.157	1160
1577	24.166	1396
1578	24.175	1017
1579	24.184	794
1580	24.193	603
1581	24.202	283
1582	24.211	451
1583	24.219	0
1584	24.228	0
1585	24.237	0
1586	24.246	0
1587	24.255	0
1588	24.264	0
1589	24.273	0
1590	24.282	0
1591	24.291	0
1592	24.3	0
1593	24.309	173
1594	24.318	162
1595	24.327	0
1596	24.335	0
1597	24.344	0
1598	24.353	0
1599	24.362	0
1600	24.371	0
1601	24.38	0
1602	24.389	0
1603	24.398	0
1604	24.407	0
1605	24.416	0
1606	24.425	0
1607	24.434	0
1608	24.443	0
1609	24.451	0
1610	24.46	0
1611	24.469	171
1612	24.478	0
1613	24.487	269
1614	24.496	0
1615	24.505	0
1616	24.514	239
1617	24.523	160
1618	24.532	0
1619	24.541	0
1620	24.55	0
1621	24.559	0
1622	24.567	0
1623	24.576	0
1624	24.585	0
1625	24.594	0
1626	24.603	0
1627	24.612	0
1628	24.621	0
1629	24.63	0
1630	24.639	0
1631	24.648	0
1632	24.657	0
1633	24.666	0
1634	24.674	0
1635	24.683	0
1636	24.692	0
1637	24.701	235
1638	24.71	254
1639	24.719	349
1640	24.728	590
1641	24.737	376
1642	24.746	576
1643	24.755	296
1644	24.764	277
1645	24.773	276
1646	24.782	166
1647	24.79	0
1648	24.799	0
1649	24.808	0
1650	24.817	0
1651	24.826	0
1652	24.835	0
1653	24.844	0
1654	24.853	0
1655	24.862	0
1656	24.871	0
1657	24.88	151
1658	24.889	181
1659	24.898	0
1660	24.906	184
1661	24.915	0
1662	24.924	151
1663	24.933	0
1664	24.942	0
1665	24.951	0
1666	24.96	0
1667	24.969	0
1668	24.978	0
1669	24.987	0
1670	24.996	0
1671	25.005	0
1672	25.014	0
1673	25.022	0
1674	25.031	0
1675	25.04	0
1676	25.049	0
1677	25.058	0
1678	25.067	0
1679	25.076	287
1680	25.085	274
1681	25.094	339
1682	25.103	239
1683	25.112	251
1684	25.121	0
1685	25.13	194
1686	25.138	0
1687	25.147	0
1688	25.156	234
1689	25.165	254
1690	25.174	237
1691	25.183	237
1692	25.192	362
1693	25.201	234
1694	25.21	206
1695	25.219	205
1696	25.228	0
1697	25.237	0
1698	25.246	0
1699	25.254	0
1700	25.263	0
1701	25.272	0
1702	25.281	0
1703	25.29	154
1704	25.299	0
1705	25.308	0
1706	25.317	0
1707	25.326	0
1708	25.335	0
1709	25.344	0
1710	25.353	0
1711	25.361	0
1712	25.37	0
1713	25.379	0
1714	25.388	0
1715	25.397	0
1716	25.406	0
1717	25.415	0
1718	25.424	0
1719	25.433	0
1720	25.442	0
1721	25.451	155
1722	25.46	0
1723	25.469	0
1724	25.477	0
1725	25.486	178
1726	25.495	251
1727	25.504	0
1728	25.513	182
1729	25.522	0
1730	25.531	0
1731	25.54	0
1732	25.549	0
1733	25.558	0
1734	25.567	0
1735	25.576	0
1736	25.585	0
1737	25.593	0
1738	25.602	0
1739	25.611	0
1740	25.62	188
1741	25.629	0
1742	25.638	0
1743	25.647	170
1744	25.656	0
1745	25.665	0
1746	25.674	153
1747	25.683	0
1748	25.692	0
1749	25.701	0
1750	25.709	0
1751	25.718	0
1752	25.727	0
1753	25.736	0
1754	25.745	0
1755	25.754	0
1756	25.763	0
1757	25.772	0
1758	25.781	193
1759	25.79	160
1760	25.799	219
1761	25.808	287
1762	25.817	416
1763	25.825	277
1764	25.834	261
1765	25.843	261
1766	25.852	176
1767	25.861	171
1768	25.87	160
1769	25.879	231
1770	25.888	392
1771	25.897	389
1772	25.906	332
1773	25.915	174
1774	25.924	187
1775	25.933	0
1776	25.941	0
1777	25.95	235
1778	25.959	0
1779	25.968	0
1780	25.977	0
1781	25.986	272
1782	25.995	0
1783	26.004	165
1784	26.013	0
1785	26.022	0
1786	26.031	0
1787	26.04	0
1788	26.048	0
1789	26.057	0
1790	26.066	207
1791	26.075	0
1792	26.084	0
1793	26.093	0
1794	26.102	0
1795	26.111	0
1796	26.12	248
1797	26.129	217
1798	26.138	198
1799	26.147	210
1800	26.156	0
1801	26.164	175
1802	26.173	195
1803	26.182	174
1804	26.191	207
1805	26.2	0
1806	26.209	158
1807	26.218	161
1808	26.227	184
1809	26.236	0
1810	26.245	0
1811	26.254	0
1812	26.263	319
1813	26.272	0
1814	26.28	174
1815	26.289	158
1816	26.298	0
1817	26.307	180
1818	26.316	169
1819	26.325	250
1820	26.334	374
1821	26.343	485
1822	26.352	400
1823	26.361	181
1824	26.37	204
1825	26.379	200
1826	26.388	158
1827	26.396	328
1828	26.405	362
1829	26.414	359
1830	26.423	0
1831	26.432	0
1832	26.441	0
1833	26.45	0
1834	26.459	0
1835	26.468	162
1836	26.477	0
1837	26.486	0
1838	26.495	0
1839	26.504	160
1840	26.512	158
1841	26.521	157
1842	26.53	151
1843	26.539	0
1844	26.548	0
1845	26.557	171
1846	26.566	0
1847	26.575	0
1848	26.584	181
1849	26.593	0
1850	26.602	157
1851	26.611	163
1852	26.62	203
1853	26.628	207
1854	26.637	310
1855	26.646	324
1856	26.655	369
1857	26.664	448
1858	26.673	371
1859	26.682	342
1860	26.691	152
1861	26.7	176
1862	26.709	166
1863	26.718	0
1864	26.727	0
1865	26.735	152
1866	26.744	0
1867	26.753	0
1868	26.762	213
1869	26.771	273
1870	26.78	242
1871	26.789	180
1872	26.798	226
1873	26.807	218
1874	26.816	188
1875	26.825	0
1876	26.834	0
1877	26.843	171
1878	26.851	185
1879	26.86	283
1880	26.869	235
1881	26.878	0
1882	26.887	173
1883	26.896	0
1884	26.905	222
1885	26.914	0
1886	26.923	0
1887	26.932	0
1888	26.941	0
1889	26.95	0
1890	26.959	0
1891	26.967	0
1892	26.976	0
1893	26.985	0
1894	26.994	0
1895	27.003	0
1896	27.012	0
1897	27.021	150
1898	27.03	0
1899	27.039	222
1900	27.048	0
1901	27.057	0
1902	27.066	0
1903	27.075	0
1904	27.083	0
1905	27.092	0
1906	27.101	0
1907	27.11	0
1908	27.119	0
1909	27.128	0
1910	27.137	156
1911	27.146	164
1912	27.155	162
1913	27.164	250
1914	27.173	0
1915	27.182	258
1916	27.191	168
1917	27.199	0
1918	27.208	0
1919	27.217	157
1920	27.226	173
1921	27.235	227
1922	27.244	162
1923	27.253	216
1924	27.262	256
1925	27.271	289
1926	27.28	256
1927	27.289	0
1928	27.298	168
1929	27.307	345
1930	27.315	247
1931	27.324	0
1932	27.333	0
1933	27.342	0
1934	27.351	150
1935	27.36	200
1936	27.369	0
1937	27.378	182
1938	27.387	0
1939	27.396	0
1940	27.405	0
1941	27.414	0
1942	27.422	0
1943	27.431	205
1944	27.44	152
1945	27.449	0
1946	27.458	180
1947	27.467	0
1948	27.476	0
1949	27.485	155
1950	27.494	174
1951	27.503	0
1952	27.512	175
1953	27.521	185
1954	27.53	173
1955	27.538	0
1956	27.547	0
1957	27.556	206
1958	27.565	168
1959	27.574	404
1960	27.583	0
1961	27.592	341
1962	27.601	0
1963	27.61	207
1964	27.619	157
1965	27.628	304
1966	27.637	527
1967	27.646	849
1968	27.654	1451
1969	27.663	2060
1970	27.672	2396
1971	27.681	1818
1972	27.69	1315
1973	27.699	858
1974	27.708	484
1975	27.717	260
1976	27.726	176
1977	27.735	195
1978	27.744	0
1979	27.753	240
1980	27.762	154
1981	27.77	201
1982	27.779	206
1983	27.788	209
1984	27.797	156
1985	27.806	174
1986	27.815	177
1987	27.824	0
1988	27.833	193
1989	27.842	0
1990	27.851	0
1991	27.86	0
1992	27.869	204
1993	27.878	0
1994	27.886	0
1995	27.895	213
1996	27.904	0
1997	27.913	0
[truncated: 2,474 more rows]
