# Supplementary material for: Sterol methyltransferases in uncultured bacteria complicate eukaryotic biomarker interpretations
Source: Nat Commun. 2023 Apr 3;14:1859. doi: 10.1038/s41467-023-37552-3 (PMC10070321; doi:10.1038/s41467-023-37552-3)
Supplement: Supplementary file 6 — Supplementary Data 3 [file 41467_2023_37552_MOESM6_ESM.xlsx]

## Sheet: desmosterol (I)
#"+ Scan (31.197 min) MB_1220_048.D "
#Point	X(Thompsons)	Y(Counts)
0	50.1	1989
1	51.1	4261
2	52.1	3678
3	53.1	25096
4	54.1	7311
5	55.1	195456
6	56.1	25584
7	57.1	37680
8	58.1	4945
9	59.1	22848
10	60.1	4397
11	61.1	16640
12	62.1	1528
13	63	1511
14	63.9	428
15	65.1	11443
16	66.1	4793
17	67.1	123632
18	68.1	25920
19	69.1	515840
20	70.2	35128
21	71.1	18360
22	72.1	7991
23	73.1	429184
24	74.1	38544
25	75.1	255680
26	76.1	17520
27	77.1	51152
28	78.1	14602
29	79.1	127784
30	80.1	17032
31	81.1	215552
32	82.2	47776
33	83.2	74296
34	84.2	8103
35	85.1	10886
36	86.1	1846
37	87.1	5676
38	88.2	2599
39	89.1	13599
40	90.2	1927
41	91.1	149504
42	92.1	27088
43	93.1	155648
44	94.1	34792
45	95.2	227072
46	96.2	23200
47	97.2	37664
48	98.2	4729
49	99.1	9806
50	100	2185
51	101.1	23256
52	102.2	3782
53	103.1	24232
54	104.2	11815
55	105.2	179584
56	106.2	41552
57	107.2	190848
58	108.2	36672
59	109.2	155008
60	110.2	17840
61	111.2	47336
62	112.2	4741
63	113.1	8145
64	114.2	2072
65	115.2	29296
66	116.1	19280
67	117.2	75520
68	118.2	27456
69	119.2	219776
70	120.2	98536
71	121.2	166848
72	122.2	26640
73	123.2	74432
74	124.2	8321
75	125.2	10708
76	126.1	1871
77	127.2	8074
78	128.2	18152
79	129.2	562624
80	130.2	87824
81	131.2	122088
82	132.2	44000
83	133.2	130000
84	134.2	32232
85	135.2	82760
86	136.2	14027
87	137.2	51248
88	138.2	8577
89	139.2	5798
90	140.2	1372
91	141.2	16027
92	142.2	16044
93	143.2	102984
94	144.2	37824
95	145.2	162368
96	146.2	44016
97	147.2	114872
98	148.2	26584
99	149.2	63592
100	150.3	9267
101	151.2	17072
102	152.3	8702
103	153.2	5627
104	154.2	4693
105	155.2	30840
106	156.2	13906
107	157.2	65912
108	158.2	56544
109	159.2	138880
110	160.2	59016
111	161.2	97880
112	162.2	18888
113	163.3	52784
114	164.3	9303
115	165.3	11983
116	166.2	2728
117	167.2	5835
118	168.2	6229
119	169.2	25904
120	170.2	8848
121	171.2	45432
122	172.2	19848
123	173.3	68656
124	174.3	20488
125	175.3	47456
126	176.3	8292
127	177.3	25352
128	178.3	7509
129	179.3	15561
130	180.3	4029
131	181.2	14256
132	182.2	9537
133	183.2	18104
134	184.2	6488
135	185.3	35712
136	186.3	13296
137	187.3	31408
138	188.3	11068
139	189.3	37792
140	190.3	6970
141	191.3	19632
142	192.3	4362
143	193.3	12619
144	194.3	5496
145	195.3	10850
146	196.3	13621
147	197.3	28472
148	198.3	9346
149	199.3	39880
150	200.3	13109
151	201.3	30600
152	202.3	7014
153	203.3	31104
154	204.3	7512
155	205.3	18152
156	206.3	7331
157	207.3	7962
158	208.3	3514
159	209.3	5496
160	210.3	2223
161	211.3	32368
162	212.3	16273
163	213.3	79648
164	214.3	27984
165	215.3	41944
166	216.3	8545
167	217.4	31624
168	218.4	7093
169	219.4	12360
170	220.4	3667
171	221.3	4733
172	222.3	2159
173	223.3	2541
174	224.3	1662
175	225.3	13185
176	226.3	7867
177	227.3	30176
178	228.4	24440
179	229.4	19904
180	230.3	3683
181	231.4	21240
182	232.4	3733
183	233.4	6095
184	234.3	2452
185	235.3	3633
186	236.3	2636
187	237.4	2918
188	238.3	1432
189	239.3	22152
190	240.4	11311
191	241.4	14837
192	242.4	7554
193	243.4	32968
194	244.4	10804
195	245.4	82056
196	246.4	15773
197	247.4	4543
198	248.4	3043
199	249.3	3771
200	250.3	1476
201	251.4	1452
202	252.4	4375
203	253.4	180352
204	254.4	46744
205	255.4	53024
206	256.4	12318
207	257.4	20392
208	258.4	6167
209	259.4	5840
210	260.4	1881
211	261.3	1353
212	262.4	657
213	263.4	838
214	264.3	641
215	265.4	892
216	266.4	534
217	267.4	10596
218	268.4	3389
219	269.4	8890
220	270.5	2834
221	271.4	11198
222	272.5	9762
223	273.5	18672
224	274.4	3931
225	275.4	1504
226	276.4	706
227	277.4	487
228	278.4	207
229	279.5	490
230	280.5	481
231	281.4	44656
232	282.4	34632
233	283.4	13566
234	284.4	5936
235	285.4	5351
236	286.4	1392
237	287.4	2467
238	288.4	1109
239	289.4	2671
240	290.3	1002
241	291.3	1022
242	292.4	357
243	293.3	463
244	294.4	370
245	295.5	8760
246	296.5	4704
247	297.5	8430
248	298.5	3281
249	299.4	18384
250	300.4	4533
251	301.4	4256
252	302.4	5819
253	303.4	8735
254	304.4	4746
255	305.4	1420
256	306.4	298
257	307.4	447
258	308.5	295
259	309.5	7914
260	310.5	3395
261	311.5	8275
262	312.5	4990
263	313.5	2913
264	314.4	2187
265	315.4	3410
266	316.4	1587
267	317.5	2672
268	318.5	5881
269	319.4	1648
270	320.4	595
271	321.4	298
272	322.4	189
273	323.5	6048
274	324.5	13962
275	325.5	23888
276	326.5	47760
277	327.6	226944
278	328.6	55920
279	329.5	8890
280	330.5	9109
281	331.5	3392
282	332.5	785
283	333.4	433
284	335.5	388
285	336.4	209
286	336.6	206
287	337.5	5031
288	338.6	9618
289	339.6	3203
290	340.6	1856
291	341.5	802
292	342.5	65584
293	343.5	379904
294	344.5	121520
295	345.5	32272
296	346.5	5663
297	347.5	1090
298	348.4	198
299	349.5	704
300	350.4	1014
301	351.6	175424
302	352.6	47384
303	353.6	6430
304	354.6	603
305	355.6	293
306	356.4	307
307	357.5	6312
308	358.5	2571
309	359.5	1197
310	360.6	379
311	361.6	165
312	362.4	237
313	364.5	756
314	365.6	9138
315	366.6	149696
316	367.6	43120
317	368.6	6676
318	369.6	921
319	370.6	687
320	371.5	30120
321	372.6	110560
322	373.6	33960
323	374.5	8395
324	375.5	1788
325	376.6	237
326	377.4	1169
327	378.4	442
328	379.3	207
329	383.4	243
330	384.5	252
331	385.6	1617
332	386.6	3159
333	387.6	1379
334	388.6	599
335	389.4	504
336	391.2	214
337	392.3	203
338	393.4	256
339	397.4	156
340	399.6	1461
341	400.6	812
342	401.5	565
343	402.5	275
344	403.5	171
345	405.4	279
346	407.4	159
347	410.5	250
348	411.7	303
349	413.6	1002
350	414.6	1936
351	415.7	823
352	416.8	187
353	421.4	279
354	422.4	176
355	423.6	2223
356	424.7	840
357	425.5	422
358	426.6	437
359	427.7	2479
360	428.6	2635
361	429.7	846
362	430.6	328
363	435.3	338
364	436.5	203
365	437.5	177
366	439.5	1583
367	440.6	1595
368	441.7	170880
369	442.7	63624
370	443.7	15075
371	444.7	2482
372	445.6	279
373	445.9	209
374	447.5	543
375	448.6	261
376	449.5	855
377	450.7	181
378	451.4	530
379	452.7	271
380	453.7	220
381	454.7	3264
382	455.7	5937
383	456.7	155584
384	457.7	54216
385	458.7	14600
386	459.7	2842
387	460.6	305
388	467.4	170
389	470.4	266
390	471.4	152
391	482.7	295
392	497.5	172
393	513.4	332
394	529.6	224
395	545.6	255
396	546.6	197
397	594.6	152
398	619.8	172

## Sheet: codisterol (II)
#"+ Scan (31.500 min) MB_1220_020.D "
#Point	X(Thompsons)	Y(Counts)
0	50.1	2295
1	51.1	3080
2	52.1	3509
3	53.1	14323
4	54	4568
5	55.1	155520
6	56.1	12916
7	57.1	36160
8	58.1	3385
9	59.1	11089
10	60.1	2476
11	61.1	10322
12	62	1090
13	63	1482
14	64.1	396
15	65.1	6777
16	66.1	2725
17	67.1	76320
18	68.1	13844
19	69.1	205056
20	70.2	61120
21	71.2	18152
22	72.1	4667
23	73.1	249088
24	74.1	23520
25	75.1	158528
26	76.1	11619
27	77.1	27872
28	78.2	9104
29	79.1	75384
30	80.1	8895
31	81.1	135424
32	82.1	15970
33	83.2	72800
34	84.2	10105
35	85.1	8495
36	86.1	1120
37	87.1	2747
38	88.2	1968
39	89.1	8652
40	90.1	1121
41	91.1	84920
42	92.1	16536
43	93.1	91528
44	94.1	19256
45	95.2	140928
46	96.1	18360
47	97.2	44088
48	98.2	4477
49	99.1	5736
50	100.1	1243
51	101.1	12330
52	102.2	2399
53	103.1	12688
54	104.1	6582
55	105.1	99800
56	106.1	24376
57	107.2	113928
58	108.2	19552
59	109.2	80496
60	110.2	10134
61	111.2	26936
62	112.2	3054
63	113.1	4759
64	114.1	1293
65	115.1	15623
66	116.1	10768
67	117.2	42032
68	118.2	14902
69	119.2	111896
70	120.2	49840
71	121.2	93864
72	122.2	15180
73	123.2	47400
74	124.2	6921
75	125.2	146880
76	126.2	14220
77	127.2	5724
78	128.1	9723
79	129.2	336000
80	130.2	52032
81	131.2	67328
82	132.2	20432
83	133.2	66912
84	134.2	17128
85	135.2	46384
86	136.2	6908
87	137.2	17880
88	138.2	2598
89	139.3	2731
90	140.1	594
91	141.1	7432
92	142.2	8534
93	143.2	52744
94	144.2	17232
95	145.2	84568
96	146.2	24824
97	147.2	57376
98	148.2	15288
99	149.2	30240
100	150.3	4471
101	151.3	9397
102	152.2	3645
103	153.2	2865
104	154.1	2737
105	155.2	20432
106	156.2	7446
107	157.2	28320
108	158.2	22400
109	159.2	67744
110	160.2	33352
111	161.2	55384
112	162.2	11213
113	163.3	29488
114	164.3	4465
115	165.2	5423
116	166.2	2685
117	167.2	3194
118	168.2	3868
119	169.2	12885
120	170.2	4520
121	171.2	19488
122	172.3	10428
123	173.3	33696
124	174.3	11142
125	175.3	23600
126	176.2	3752
127	177.3	12499
128	178.2	2672
129	179.2	4024
130	180.2	1780
131	181.2	7139
132	182.2	5494
133	183.2	8502
134	184.2	3014
135	185.2	16832
136	186.2	6218
137	187.3	17104
138	188.3	5952
139	189.3	19496
140	190.3	3406
141	191.3	6108
142	192.2	1239
143	193.3	4978
144	194.2	2434
145	195.3	6236
146	196.2	7152
147	197.2	13419
148	198.3	4364
149	199.3	18720
150	200.2	6478
151	201.3	15571
152	202.3	3847
153	203.3	12187
154	204.3	2337
155	205.3	4348
156	206.2	1204
157	207.3	4275
158	208.2	1902
159	209.3	2787
160	210.3	1363
161	211.3	13119
162	212.3	5468
163	213.3	35280
164	214.3	11399
165	215.3	22528
166	216.3	5678
167	217.4	32328
168	218.4	6929
169	219.3	4803
170	220.3	2058
171	221.3	2179
172	222.3	810
173	223.2	1140
174	224.3	500
175	225.4	4805
176	226.3	2915
177	227.3	14463
178	228.4	12475
179	229.4	9809
180	230.3	1915
181	231.4	8389
182	232.4	1945
183	233.4	2869
184	234.4	948
185	235.3	1831
186	236.3	1008
187	237.3	1210
188	238.3	540
189	239.4	7380
190	240.3	4382
191	241.4	10065
192	242.3	2720
193	243.4	13101
194	244.4	3043
195	245.4	7490
196	246.4	2016
197	247.4	1664
198	248.3	1016
199	249.3	1165
200	250.3	1637
201	251.3	912
202	252.3	918
203	253.4	28336
204	254.4	8615
205	255.4	30904
206	256.4	8494
207	257.4	19224
208	258.4	5563
209	259.4	18264
210	260.5	4098
211	261.4	1018
212	262.4	241
213	263.2	367
214	264.3	190
215	265.3	533
216	266.2	175
217	267.4	3487
218	268.3	1511
219	269.4	3193
220	270.4	2612
221	271.4	17984
222	272.4	5081
223	273.4	2424
224	274.4	726
225	275.3	560
226	276.4	222
227	277.4	276
228	278.3	173
229	279.4	226
230	280.4	206
231	281.4	14336
232	282.4	5597
233	283.4	4637
234	284.4	1738
235	285.4	2807
236	286.5	5110
237	287.5	5238
238	288.4	1455
239	289.4	975
240	290.4	512
241	291.4	410
242	293.3	222
243	295.5	6764
244	296.4	8469
245	297.5	3211
246	298.4	1084
247	299.3	4771
248	300.4	1487
249	301.4	2170
250	302.4	1248
251	303.4	2800
252	304.4	1451
253	305.4	500
254	306.3	171
255	307.5	162
256	309.4	2107
257	310.5	6322
258	311.5	3114
259	312.5	1409
260	313.5	6692
261	314.5	2533
262	315.3	1782
263	316.4	714
264	317.4	2486
265	318.5	5124
266	319.4	1669
267	320.4	331
268	323.4	1975
269	324.5	773
270	325.5	2526
271	326.5	1875
272	327.4	1187
273	328.4	510
274	329.4	1267
275	330.4	5885
276	331.4	2972
277	332.5	1002
278	333.4	300
279	337.6	2446
280	338.5	7832
281	339.6	11069
282	340.5	34496
283	341.6	84144
284	342.6	27480
285	343.5	27952
286	344.5	10944
287	345.5	3836
288	346.5	1013
289	347.3	311
290	348.3	177
291	349.3	200
292	351.5	2432
293	352.5	5763
294	353.6	1798
295	354.6	1001
296	355.4	507
297	356.4	222
298	357.5	1040
299	358.5	825
300	359.5	590
301	360.5	152
302	363.5	410
303	364.7	459
304	365.6	57512
305	366.6	16880
306	367.6	2516
307	368.5	428
308	369.5	250
309	370.6	240
310	371.5	13410
311	372.5	8531
312	373.6	2751
313	374.5	697
314	375.4	239
315	377.4	827
316	378.4	481
317	379.6	2912
318	380.6	121680
319	381.6	36952
320	382.6	5974
321	383.6	771
322	384.6	316
323	385.5	1903
324	386.6	16041
325	387.6	5580
326	388.6	1535
327	389.5	375
328	390.3	177
329	391.2	185
330	392.4	305
331	393.5	169
332	394.5	161
333	397.7	213
334	399.7	389
335	400.6	4492
336	401.6	1697
337	402.5	554
338	403.5	163
339	405.4	309
340	407.4	174
341	413.6	614
342	414.6	341
343	415.5	272
344	416.5	181
345	421.4	330
346	422.5	152
347	427.6	420
348	428.7	1232
349	429.6	546
350	430.7	160
351	435.4	189
352	436.5	152
353	437.6	736
354	438.5	261
355	439.4	736
356	440.5	355
357	441.6	1406
358	442.7	1575
359	443.7	860
360	444.6	251
361	447.4	198
362	449.5	329
363	451.5	311
364	452.6	165
365	453.6	392
366	454.7	1723
367	455.7	34104
368	456.7	12763
369	457.7	3798
370	458.7	719
371	468.7	1772
372	469.8	2181
373	470.8	134400
374	471.8	51336
375	472.8	15046
376	473.7	2889
377	474.7	514
378	497.4	182
379	516.6	173
380	529.4	230
381	541.6	178
382	545.4	214
383	545.6	216
384	619.6	192

## Sheet: 24-methylenecholesterol (III)
#"+ Scan (31.580 min) MB_1220_071.D "
#Point	X(Thompsons)	Y(Counts)
0	51.1	3373
1	52.1	3031
2	53.1	24512
3	54.2	7781
4	55.1	281216
5	56.2	22560
6	57.1	52592
7	58.2	5569
8	59.1	19992
9	60.1	4933
10	61.1	17216
11	62.1	1566
12	63	1699
13	64.2	377
14	65.1	12462
15	66.1	4937
16	67.2	138496
17	68.2	27344
18	69.2	302080
19	70.2	21976
20	71.2	29616
21	72.2	9849
22	73.1	454144
23	74.1	42456
24	75.1	279296
25	76.1	19528
26	77.1	56544
27	78.1	15014
28	79.2	144384
29	80.2	18560
30	81.2	248000
31	82.2	28488
32	83.2	144128
33	84.2	41056
34	85.2	19368
35	86.2	2535
36	87.1	7117
37	88.2	3642
38	89.1	16608
39	90.1	1903
40	91.1	167680
41	92.1	32376
42	93.2	186560
43	94.2	35456
44	95.2	260160
45	96.2	27472
46	97.2	123760
47	98.2	10937
48	99.1	11085
49	100.1	2160
50	101.1	25352
51	102.1	3680
52	103.2	28120
53	104.2	12755
54	105.2	206720
55	106.2	48800
56	107.2	224448
57	108.2	38552
58	109.2	152960
59	110.2	17592
60	111.2	39976
61	112.2	3991
62	113.1	8513
63	114.2	2779
64	115.2	33536
65	116.2	21832
66	117.2	90256
67	118.2	31056
68	119.2	267968
69	120.2	104752
70	121.2	186432
71	122.2	29296
72	123.2	88376
73	124.2	19520
74	125.2	42968
75	126.2	5314
76	127.2	11208
77	128.2	21104
78	129.2	681664
79	130.2	108040
80	131.2	142464
81	132.2	44848
82	133.2	149696
83	134.2	36240
84	135.2	97080
85	136.2	15193
86	137.2	44184
87	138.2	5593
88	139.3	5129
89	140.2	1574
90	141.2	18216
91	142.2	17784
92	143.2	119248
93	144.2	36336
94	145.2	178368
95	146.2	48792
96	147.2	126632
97	148.2	32048
98	149.2	67192
99	150.2	14097
100	151.3	29080
101	152.3	5198
102	153.2	6370
103	154.2	5305
104	155.2	41608
105	156.2	17752
106	157.2	65904
107	158.2	55280
108	159.2	151168
109	160.3	68816
110	161.3	122776
111	162.3	23360
112	163.3	75408
113	164.2	11949
114	165.3	15039
115	166.3	4833
116	167.3	6415
117	168.2	7916
118	169.2	30816
119	170.2	10420
120	171.2	49128
121	172.3	26072
122	173.3	79616
123	174.3	27296
124	175.3	60336
125	176.3	12263
126	177.3	32616
127	178.3	6194
128	179.3	11643
129	180.3	3583
130	181.2	16464
131	182.2	11619
132	183.3	20016
133	184.2	8162
134	185.3	42168
135	186.3	15816
136	187.3	44304
137	188.3	16068
138	189.3	47792
139	190.3	9214
140	191.3	15813
141	192.3	3212
142	193.3	14827
143	194.3	5607
144	195.3	13173
145	196.3	15799
146	197.3	33056
147	198.3	11271
148	199.3	45440
149	200.3	16536
150	201.3	39536
151	202.3	11250
152	203.3	39824
153	204.4	7532
154	205.3	11388
155	206.3	3080
156	207.3	8509
157	208.3	4371
158	209.3	6041
159	210.3	3758
160	211.3	54632
161	212.3	19704
162	213.3	86648
163	214.4	30056
164	215.3	46840
165	216.4	9410
166	217.4	42832
167	218.4	8912
168	219.4	13350
169	220.4	5270
170	221.4	5469
171	222.2	1590
172	223.3	3091
173	224.3	1500
174	225.4	14985
175	226.4	9317
176	227.4	37312
177	228.4	27952
178	229.4	27880
179	230.4	6421
180	231.4	16536
181	232.4	4202
182	233.4	9224
183	234.3	2808
184	235.4	5392
185	236.3	1772
186	237.3	2538
187	238.3	1454
188	239.4	19752
189	240.4	9408
190	241.4	20672
191	242.4	7585
192	243.4	47848
193	244.4	10980
194	245.4	21312
195	246.4	4974
196	247.4	4931
197	248.4	3510
198	249.4	3869
199	250.4	2433
200	251.4	2161
201	252.4	3024
202	253.4	118648
203	254.4	35720
204	255.4	66664
205	256.4	31664
206	257.4	130032
207	258.4	30080
208	259.4	48712
209	260.5	9708
210	261.4	2519
211	262.4	1111
212	263.4	1109
213	264.5	591
214	265.3	1172
215	266.3	593
216	267.4	14984
217	268.4	8043
218	269.5	6283
219	270.5	5750
220	271.5	16968
221	272.4	5692
222	273.4	4450
223	274.5	1359
224	275.3	1314
225	276.4	490
226	277.5	578
227	278.4	302
228	279.5	868
229	280.4	1402
230	281.4	119072
231	282.5	39112
232	283.4	30304
233	284.5	7315
234	285.5	9090
235	286.5	10131
236	287.5	14559
237	288.4	4295
238	289.4	2900
239	290.4	1269
240	291.5	1107
241	292.5	382
242	293.3	365
243	294.3	384
244	295.5	8740
245	296.5	189568
246	297.5	48192
247	298.5	7376
248	299.4	3547
249	300.4	1360
250	301.4	6655
251	302.4	5018
252	303.5	8412
253	304.4	6609
254	305.4	1990
255	306.4	520
256	307.6	335
257	308.3	252
258	309.5	11895
259	310.5	3676
260	311.5	4205
261	312.5	2278
262	313.5	14975
263	314.5	3473
264	315.4	2812
265	316.4	1592
266	317.4	3282
267	318.4	5148
268	319.4	1149
269	320.5	279
270	321.4	402
271	322.4	245
272	323.5	5496
273	324.5	1900
274	325.6	5716
275	326.5	3919
276	327.5	2054
277	328.5	737
278	329.5	2636
279	330.5	3913
280	331.5	3027
281	332.4	800
282	333.6	480
283	334.4	189
284	335.3	268
285	336.5	284
286	337.5	11147
287	338.5	18112
288	339.6	24048
289	340.6	68416
290	341.6	223680
291	342.6	87824
292	343.5	161920
293	344.5	59688
294	345.6	17456
295	346.5	3315
296	347.5	942
297	348.3	219
298	349.5	397
299	350.4	231
300	351.6	5151
301	352.6	12363
302	353.6	3792
303	354.6	1754
304	355.6	983
305	356.5	456
306	357.5	4592
307	358.6	2267
308	359.6	1199
309	360.5	457
310	361.5	308
311	362.4	336
312	363.5	1138
313	364.5	718
314	365.6	139264
315	366.6	39736
316	367.6	6530
317	368.6	736
318	369.4	363
319	369.7	343
320	370.6	975
321	371.6	76984
322	372.6	52048
323	373.6	17000
324	374.6	3608
325	375.5	863
326	376.4	329
327	377.3	1430
328	378.5	1087
329	379.6	8227
330	380.6	195904
331	381.7	60144
332	382.6	9331
333	383.8	914
334	384.6	387
335	385.7	1900
336	386.6	312832
337	387.6	99328
338	388.6	25664
339	389.6	4238
340	390.5	535
341	391.5	216
342	392.3	253
343	393.3	234
344	397.6	176
345	399.6	803
346	400.5	428
347	401.5	378
348	402.6	235
349	405.3	494
350	406.4	231
351	407.4	163
352	413.6	1292
353	414.5	520
354	415.7	707
355	416.5	237
356	419.5	171
357	421.7	262
358	425.7	217
359	427.6	1607
360	428.7	2606
361	429.7	1071
362	430.6	410
363	435.4	272
364	436.4	151
365	437.7	1592
366	438.7	782
367	439.6	1442
368	440.6	711
369	441.7	2934
370	442.7	3452
371	443.8	1117
372	444.6	337
373	447.6	162
374	449.4	254
375	451.4	485
376	452.4	206
377	453.6	809
378	454.7	1088
379	455.7	94192
380	456.7	35064
381	457.7	9238
382	458.7	1869
383	459.6	347
384	466.7	197
385	467.7	375
386	468.7	2492
387	469.8	5950
388	470.8	122008
389	471.8	46696
390	472.8	12324
391	473.8	2510
392	474.7	485
393	490.6	188
394	497.3	298
395	513.5	381
396	514.6	228
397	515.4	266
398	516.6	198
399	517.6	186
400	527.6	162
401	529.5	223
402	530.5	164
403	545.5	209
404	546.5	168
405	575.8	202
406	590.7	174
407	591.6	181
408	592.8	225

## Sheet: (epi)clerosterol (IV)
#"+ Scan (32.223 min) MB_1220_071.D "
#Point	X(Thompsons)	Y(Counts)
0	51.1	1512
1	52.1	2319
2	53.1	1607
3	54.2	928
4	55.1	19312
5	56.1	2011
6	57.1	5037
7	58.1	1320
8	59.1	3380
9	60	501
10	61	1075
11	62	276
12	63	604
13	65	797
14	66	394
15	67.1	6456
16	68.1	1577
17	69.1	12490
18	70.1	1747
19	71.1	2999
20	72.1	1658
21	73.1	29288
22	74.1	3175
23	75.1	18856
24	76.1	1709
25	77.1	6672
26	78.1	5708
27	79.1	7678
28	80	1105
29	81.1	10447
30	82.1	1810
31	83.1	10305
32	84.1	3799
33	85.2	1730
34	86.2	876
35	87.1	2701
36	88.1	1022
37	89.1	3281
38	90	202
39	90.3	195
40	91.1	6999
41	92.1	1175
42	93.1	7569
43	94.2	1915
44	95.2	10147
45	96.2	1950
46	97.2	4449
47	98.2	1310
48	99.1	1438
49	100.1	597
50	101.1	3050
51	102.2	807
52	103.1	4343
53	104.1	815
54	105.2	7925
55	106.2	1945
56	107.2	8705
57	108.2	1573
58	109.2	6594
59	110.2	1412
60	111.1	3041
61	112.1	427
62	113.1	806
63	114.1	328
64	115.1	1727
65	116.1	3503
66	117.2	11271
67	118.2	1782
68	119.2	9242
69	120.2	3550
70	121.2	6827
71	122.2	1589
72	123.2	3568
73	124.2	850
74	125.1	1440
75	126.2	425
76	127.3	650
77	128.2	1116
78	129.2	25336
79	130.1	4567
80	131.2	6234
81	132.3	2000
82	133.2	6734
83	134.2	1564
84	135.2	5154
85	136.1	906
86	137.2	2989
87	138.1	582
88	139.2	5684
89	140.3	737
90	141.2	1090
91	142.3	695
92	143.2	4551
93	144.2	1398
94	145.2	6887
95	146.2	2349
96	147.2	6668
97	148.2	1562
98	149.1	3225
99	150.1	746
100	151.1	1212
101	152.1	452
102	153	518
103	153.4	452
104	154.2	836
105	155.2	2035
106	156.1	871
107	157.2	2889
108	158.2	2643
109	159.2	5849
110	160.3	2531
111	161.2	6469
112	162.2	1429
113	163.2	2299
114	164.2	573
115	165.1	1229
116	166.1	469
117	167.1	518
118	168.3	440
119	169.2	1074
120	170.2	466
121	171.3	1784
122	172.2	996
123	173.3	3314
124	174.3	1092
125	175.3	2228
126	176.2	463
127	177.3	1676
128	178.1	415
129	179.2	748
130	180.2	576
131	181.3	1103
132	182.3	671
133	183.2	942
134	184.4	390
135	185.2	1764
136	186.2	484
137	187.2	1696
138	188.3	823
139	189.3	1873
140	190.2	499
141	191.2	1138
142	192.3	358
143	193.2	807
144	194.3	524
145	195.2	1327
146	196.2	798
147	197.2	2527
148	198.2	614
149	199.3	2113
150	200.2	700
151	201.3	1686
152	202.2	682
153	203.2	1318
154	204.3	442
155	205.3	717
156	207.2	1950
157	208.3	393
158	209.2	705
159	210.2	332
160	211.2	2199
161	212.3	685
162	213.3	3421
163	214.4	1120
164	215.3	1983
165	216.3	564
166	217.2	2588
167	218.2	911
168	219.3	725
169	220.4	191
170	221.3	747
171	222.3	182
172	223.2	341
173	224.3	174
174	225.2	655
175	226.2	626
176	227.3	2115
177	228.3	1380
178	229.4	913
179	230.3	266
180	231.3	782
181	232.3	208
182	233.3	555
183	234.3	192
184	235.2	309
185	236.3	283
186	237.2	239
187	238.1	204
188	239.4	1035
189	240.4	665
190	241.3	1275
191	242.4	390
192	243.4	1668
193	244.5	424
194	245.4	634
195	246.3	191
196	247.4	361
197	248.3	282
198	249.4	351
199	250.3	224
200	251.3	266
201	252.2	160
202	253.3	4916
203	254.3	1349
204	255.3	3708
205	256.5	868
206	257.4	1662
207	258.3	693
208	259.3	737
209	264.3	151
210	265.4	342
211	266.4	166
212	267.4	644
213	268.2	381
214	268.6	261
215	269.3	887
216	270.3	597
217	271.4	2335
218	272.5	621
219	273.5	1984
220	274.3	478
221	277.5	158
222	280.2	169
223	281.4	2123
224	282.4	876
225	283.4	1042
226	284.3	240
227	285.3	727
228	286.3	252
229	287.4	225
230	289.3	177
231	295.5	1088
232	296.6	1037
233	297.4	513
234	299.3	1088
235	300.5	719
236	301.4	773
237	302.5	452
238	303.4	389
239	304.3	202
240	305.3	152
241	309.4	484
242	310.4	843
243	311.5	759
244	312.4	278
245	313.3	795
246	314.4	609
247	315.3	1591
248	316.5	761
249	317.4	591
250	318.5	842
251	319.5	299
252	325.5	226
253	327.5	1058
254	328.3	207
255	329.4	463
256	330.4	793
257	331.4	1182
258	332.4	264
259	333.1	256
260	337.4	311
261	339.5	706
262	340.7	238
263	341.3	326
264	342.5	1113
265	343.5	3596
266	344.5	1371
267	345.6	430
268	346.4	659
269	347.4	298
270	351.5	312
271	352.6	640
272	353.5	1165
273	354.6	2866
274	355.6	7664
275	356.6	2170
276	357.6	520
277	359.3	170
278	362.4	210
279	365.5	331
280	366.7	490
281	368.4	152
282	369.4	161
283	371.6	1889
284	372.5	983
285	373.5	543
286	375.2	340
287	377.3	1335
288	378.3	503
289	379.6	5273
290	380.6	1792
291	381.6	336
292	385.5	299
293	386.6	1938
294	387.5	734
295	389.5	343
296	390.4	288
297	391.2	267
298	392.4	150
299	393.5	768
300	394.6	10455
301	395.6	3469
302	396.7	595
303	397.5	175
304	400.5	580
305	401.5	316
306	405.5	433
307	406.2	184
308	421.4	160
309	435.2	295
310	437.5	171
311	439.4	1152
312	440.4	441
313	441.4	275
314	451.3	406
315	452.4	258
316	453.5	221
317	455.5	557
318	456.5	300
319	457.6	175
320	467.3	308
321	468.7	845
322	469.7	3298
323	470.7	1779
324	471.6	542
325	482.8	378
326	483.9	395
327	484.8	14793
328	485.8	5781
329	486.8	1472
330	487.8	260
331	513.5	306
332	515.3	179
333	516.6	261
334	517.5	250
335	529.5	266
336	530.5	213
337	545.4	203
338	575.4	207
339	576.8	197
340	594.6	235

## Sheet: 24-methyldesmosterol (V)
#"+ Scan (32.357 min) MB_1220_048.D "
#Point	X(Thompsons)	Y(Counts)
0	50.1	1685
1	51.1	2283
2	52	2912
3	53	1669
4	54	1456
5	55.1	16392
6	56.1	2440
7	57.1	4637
8	58.1	1473
9	59.1	3528
10	60.1	828
11	61	1472
12	62	277
13	63.1	531
14	65	643
15	66.1	511
16	67.1	5790
17	68.1	2165
18	69.1	8518
19	70.1	1818
20	71.1	2483
21	72.1	1240
22	73.1	29432
23	74.1	2785
24	75.1	17328
25	76	1726
26	77.1	5870
27	78.1	7113
28	79.1	6615
29	80.1	991
30	81.1	8052
31	82.2	1942
32	83.1	16408
33	84.1	2073
34	85.1	1751
35	86	693
36	87	2278
37	88	767
38	89.1	2399
39	90.2	353
40	91.1	4938
41	92.1	1094
42	93.1	4956
43	94.1	1460
44	95.1	6466
45	96.2	3477
46	97.1	5363
47	98.1	1781
48	99	1340
49	100	630
50	101.1	2456
51	102	438
52	103.1	3601
53	104.2	788
54	105.2	4717
55	106.2	992
56	107.1	4573
57	108.2	1239
58	109.2	4215
59	110.2	1380
60	111.2	1823
61	112.1	611
62	113.2	1208
63	114	231
64	115.1	2031
65	116.2	2895
66	117.1	10046
67	118.1	1412
68	119.1	6468
69	120.2	2261
70	121.2	4088
71	122.2	837
72	123.1	2445
73	124	704
74	125.1	1221
75	126.3	336
76	127.3	593
77	128.1	809
78	129.2	17256
79	130.1	3071
80	131.1	4615
81	132.1	1887
82	133.2	5445
83	134.1	1055
84	135.1	3650
85	136.1	684
86	137.2	1366
87	138.1	545
88	139.1	567
89	140	227
90	141.1	699
91	142.1	504
92	143.2	2751
93	144.3	991
94	145.2	4657
95	146.2	1421
96	147.2	4015
97	148.3	1055
98	149.2	1764
99	150.3	442
100	151.2	991
101	152.2	599
102	153.3	542
103	154.2	705
104	155.1	2537
105	156.2	842
106	157.2	1718
107	158.2	1690
108	159.2	3171
109	160.2	1418
110	161.2	4305
111	162.3	560
112	163.2	1471
113	164.2	347
114	165.2	1151
115	166	290
116	167.3	557
117	168.1	444
118	169.2	963
119	170.2	445
120	171.2	2076
121	172.2	846
122	173.2	2160
123	174.3	743
124	175.2	1432
125	176.1	378
126	177.2	878
127	178.2	254
128	179.1	770
129	180.1	441
130	181.1	1086
131	182.1	435
132	183.2	995
133	184.3	305
134	185.3	1240
135	186.3	638
136	187.2	1113
137	188.2	571
138	189.3	1432
139	190.1	319
140	191.2	877
141	192.2	376
142	193.2	1369
143	194.2	629
144	195.3	1249
145	196.4	709
146	197.2	2407
147	198.2	589
148	199.3	1381
149	200.1	605
150	201.2	1944
151	202.2	427
152	203.3	952
153	204.3	225
154	205.3	654
155	206.4	247
156	207.2	2011
157	208.2	611
158	209.1	943
159	210.2	465
160	211.2	3242
161	212.3	863
162	213.3	2417
163	214.4	814
164	215.3	1176
165	216.4	240
166	217.2	724
167	218.4	635
168	219.3	542
169	220.3	236
170	221.3	553
171	222.2	385
172	223.2	266
173	224.3	209
174	225.3	706
175	226.2	954
176	227.3	5969
177	228.3	1532
178	229.2	1118
179	230.2	227
180	231.3	432
181	232.5	155
182	233.4	274
183	234.3	177
184	235.4	215
185	236.3	320
186	237.4	289
187	238.3	252
188	239.3	1083
189	240.1	306
190	240.5	359
191	241.4	754
192	242.3	342
193	243.4	1244
194	244.2	457
195	245.4	739
196	246.4	265
197	247.4	218
198	248.4	289
199	249.3	359
200	250.3	173
201	251.4	227
202	252.2	280
203	253.3	5152
204	254.3	1571
205	255.3	2248
206	256.3	1155
207	257.4	3854
208	258.4	808
209	259.3	1316
210	260.3	381
211	264.2	335
212	265.1	320
213	266.3	176
214	267.3	636
215	268.2	522
216	269.3	852
217	270.2	350
218	271.3	705
219	272.2	205
220	273.3	216
221	278.2	171
222	279.1	158
223	280.5	155
224	281.4	4947
225	282.4	1465
226	283.3	1474
227	284.3	444
228	285.3	735
229	286.4	308
230	287.5	467
231	295.4	496
232	296.5	6390
233	297.4	1899
234	298.3	299
235	299.3	7140
236	300.2	1654
237	301.3	1329
238	302.3	366
239	303.5	320
240	304.4	408
241	307.4	158
242	309.4	479
243	310.5	187
244	311.5	636
245	312.5	214
246	313.5	1283
247	314.3	1690
248	315.3	1535
249	316.3	801
250	317.3	493
251	318.5	260
252	323.4	184
253	325.4	308
254	327.3	540
255	328.3	335
256	329.5	343
257	330.5	265
258	331.4	898
259	332.3	330
260	333.2	150
261	337.2	213
262	337.6	300
263	338.4	390
264	339.4	1034
265	340.5	857
266	341.6	3770
267	342.5	1578
268	343.6	3049
269	344.4	1304
270	345.5	389
271	346.4	673
272	347.4	289
273	352.4	217
274	355.5	231
275	357.3	336
276	359.1	167
277	359.5	206
278	365.6	2603
279	366.6	837
280	367.6	216
281	371.5	2780
282	372.5	1823
283	373.5	837
284	374.4	251
285	375.3	320
286	376.2	171
287	377.3	1369
288	378.3	482
289	379.5	464
290	380.6	1865
291	381.6	731
292	385.6	200
293	386.6	10163
294	387.6	3630
295	388.6	887
296	389.5	408
297	390.1	222
298	391.2	227
299	391.5	215
300	392.5	359
301	393.5	218
302	405.3	393
303	406.3	158
304	408.4	202
305	421.4	361
306	435.4	342
307	436.3	222
308	437.4	264
309	439.5	641
310	440.5	478
311	441.5	164
312	447.5	211
313	447.7	209
314	449.7	477
315	450.5	239
316	451.5	469
317	452.4	268
318	455.7	2421
319	456.7	845
320	457.7	270
321	461.6	161
322	465.5	194
323	467.5	214
324	468.5	458
325	469.6	189
326	470.8	3403
327	471.7	1688
328	472.6	443
329	498.6	154
330	513.6	291
331	516.7	178
332	529.5	298
333	545.5	225
334	546.5	155
335	575.5	284
336	576.4	159
337	619.5	161

## Sheet: fucosterol (VI)
#"+ Scan (32.428 min) MB_1220_048.D "
#Point	X(Thompsons)	Y(Counts)
0	50.1	1674
1	51.1	2258
2	52	2746
3	53.1	1813
4	54	1412
5	55.1	17504
6	56.1	2613
7	57.1	4800
8	58.1	1505
9	59.1	3518
10	60	670
11	61.1	1576
12	62	277
13	63	444
14	64.1	193
15	65.1	872
16	66.1	532
17	67.1	6384
18	68.1	1867
19	69.1	12575
20	70.1	2298
21	71.1	3036
22	72.1	1593
23	73.1	28848
24	74.1	3179
25	75.1	16464
26	76.1	1771
27	77.1	5538
28	78.1	7055
29	79.1	7301
30	80.1	951
31	81.1	8703
32	82.1	2106
33	83.1	6224
34	84.1	1606
35	85.1	1945
36	86.1	779
37	87.1	2622
38	88.1	767
39	89.1	2664
40	90.1	269
41	91.2	5189
42	92.1	1036
43	93.1	5503
44	94.1	1611
45	95.2	7619
46	96.1	1920
47	97.1	5851
48	98.2	2185
49	99.1	2012
50	100	794
51	101.1	2788
52	102	514
53	103.1	4122
54	104.1	734
55	105.1	5768
56	106.1	1518
57	107.1	5713
58	108.1	1634
59	109.2	4216
60	110.1	1410
61	111.2	2614
62	112	852
63	113.1	1110
64	114.1	337
65	115.1	1588
66	116.1	3194
67	117.2	10884
68	118.1	1942
69	119.1	7299
70	120.1	2667
71	121.2	5092
72	122.1	1177
73	123.2	2404
74	124.1	634
75	125.1	915
76	126.2	401
77	127.1	611
78	128.2	709
79	129.1	20008
80	130.1	3282
81	131.2	5733
82	132.1	2055
83	133.2	5902
84	134.2	1375
85	135.2	3793
86	136.2	729
87	137.3	1701
88	138.2	647
89	139	698
90	140	181
91	140.3	210
92	141.2	591
93	142.1	822
94	143.2	3366
95	144.1	1053
96	145.2	5566
97	146.2	1246
98	147.1	4558
99	148.3	1142
100	149.2	2411
101	150.3	387
102	151.2	963
103	152.2	682
104	153.1	675
105	154.2	773
106	155.1	3096
107	156.2	1279
108	157.2	2260
109	158.2	1783
110	159.2	4464
111	160.3	1725
112	161.3	5001
113	162.2	995
114	163.3	1741
115	164.1	391
116	165.2	1207
117	166.1	552
118	167.2	521
119	168.1	323
120	169.2	1280
121	170.1	565
122	171.2	1980
123	172.1	1072
124	173.2	2543
125	174.2	885
126	175.3	1613
127	176.2	593
128	177.3	1229
129	178.1	544
130	179.3	818
131	180.1	706
132	181.2	1194
133	182.2	446
134	183.3	1024
135	184.2	287
136	185.2	1631
137	186.2	580
138	187.2	1104
139	188.2	628
140	189.2	1429
141	190.3	372
142	191.2	888
143	192.2	383
144	193.2	1396
145	194.2	517
146	195.2	1141
147	196.2	863
148	197.2	2497
149	198.3	669
150	199.2	1489
151	200.3	542
152	201.3	1974
153	202.3	714
154	203.2	1079
155	204.4	323
156	205.2	624
157	206.4	214
158	207.2	1560
159	208.2	568
160	209.3	687
161	210.3	413
162	211.3	3793
163	212.2	908
164	213.4	2235
165	214.3	967
166	215.3	1163
167	216.3	315
168	217.2	839
169	218.3	474
170	219.4	397
171	220.2	306
172	221.3	674
173	222.3	298
174	223.2	466
175	224.1	163
176	224.4	154
177	225.2	776
178	226.2	969
179	227.3	6277
180	228.2	1428
181	229.2	1063
182	230.3	309
183	231.3	424
184	232.3	220
185	233.2	383
186	234.4	224
187	235.4	423
188	236.4	248
189	237.3	274
190	238.1	234
191	239.4	1130
192	240.2	527
193	241.3	710
194	242.3	415
195	243.3	1400
196	244.4	438
197	245.3	574
198	246.4	302
199	247.2	270
200	248.2	248
201	249.2	359
202	252.3	209
203	253.3	4276
204	254.2	1133
205	255.4	2381
206	256.3	1304
207	257.4	4200
208	258.4	874
209	259.2	643
210	260.3	209
211	261.5	153
212	262.3	235
213	263.2	196
214	264.4	399
215	265.5	390
216	266.3	189
217	267.4	753
218	268.3	747
219	269.3	1117
220	270.3	420
221	271.4	644
222	272.3	178
223	273.3	815
224	274.3	312
225	275.4	162
226	279.4	222
227	281.4	5324
228	282.4	1653
229	283.4	1366
230	284.4	341
231	285.3	769
232	286.2	170
233	286.4	171
234	287.4	302
235	288.3	174
236	289.3	151
237	295.3	488
238	296.5	8450
239	297.5	2559
240	298.4	469
241	299.3	7018
242	300.3	1741
243	301.4	1394
244	302.3	581
245	303.4	280
246	304.3	292
247	307.4	163
248	308.6	334
249	309.4	1264
250	310.4	308
251	311.3	444
252	312.3	191
253	313.4	1368
254	314.4	1527
255	315.3	1459
256	316.3	620
257	317.2	438
258	318.3	331
259	319.4	201
260	323.3	205
261	325.6	219
262	327.4	579
263	328.4	403
264	329.3	403
265	330.3	207
266	331.4	1154
267	332.3	337
268	333.2	419
269	337.3	203
270	339.6	1028
271	340.7	400
272	341.4	360
273	342.4	627
274	343.5	1443
275	344.4	774
276	345.2	308
277	345.7	286
278	346.5	436
279	347.2	199
280	348.4	168
281	351.4	156
282	352.6	392
283	353.5	660
284	354.5	863
285	355.6	3514
286	356.5	972
287	357.5	344
288	358.5	179
289	359.3	193
290	363.6	202
291	365.6	196
292	366.5	241
293	367.5	174
294	369.4	163
295	371.5	2474
296	372.6	1194
297	373.4	741
298	374.4	280
299	375.4	212
300	377.2	1396
301	378.3	634
302	379.6	2294
303	380.6	742
304	381.7	259
305	385.5	310
306	386.6	14197
307	387.6	5114
308	388.6	1295
309	389.4	566
310	390.4	243
311	391.5	484
312	392.4	292
313	393.6	411
314	394.6	2068
315	395.6	636
316	405.3	357
317	406.4	202
318	411.5	196
319	416.7	248
320	421.4	273
321	430.4	164
322	433.5	154
323	435.3	392
324	436.4	182
325	438.4	219
326	439.4	1027
327	440.6	426
328	441.3	183
329	447.7	404
330	449.5	658
331	451.6	415
332	452.6	328
333	453.6	300
334	455.7	395
335	456.6	278
336	457.7	265
337	465.5	261
338	467.3	349
339	468.7	200
340	469.7	1652
341	470.7	1000
342	471.6	395
343	472.6	204
344	475.5	172
345	482.8	213
346	483.5	258
347	484.7	1868
348	485.8	656
349	486.7	264
350	497.6	201
351	513.5	368
352	514.6	195
353	515.6	249
354	516.3	163
355	517.5	205
356	520.9	163
357	529.6	231
358	530.7	181
359	545.6	257
360	546.5	204
361	592.5	211
362	594.5	209
363	619.6	207

## Sheet: isofucosterol (VII)
#"+ Scan (32.624 min) MB_1220_048.D "
#Point	X(Thompsons)	Y(Counts)
0	50.1	2536
1	51.1	3668
2	52.1	3756
3	53.1	14031
4	54.1	5417
5	55.1	239104
6	56.1	19344
7	57.1	34528
8	58.1	3780
9	59.1	11270
10	60.1	2645
11	61.1	9251
12	62.1	1027
13	63.2	1157
14	64	338
15	65.1	6491
16	66.1	2835
17	67.1	70912
18	68.1	15307
19	69.1	175552
20	70.2	15258
21	71.1	17360
22	72.2	5985
23	73.1	248064
24	74.1	22504
25	75.1	146304
26	76.1	11083
27	77.1	30672
28	78.1	12734
29	79.1	72312
30	80.1	9829
31	81.1	118312
32	82.2	16768
33	83.2	78464
34	84.1	8045
35	85.2	12748
36	86.1	1817
37	87.1	4558
38	88	2009
39	89.1	9419
40	90.1	1116
41	91.1	77792
42	92.1	14681
43	93.1	88336
44	94.2	17872
45	95.2	117480
46	96.2	13694
47	97.2	60696
48	98.2	11160
49	99.1	6786
50	100.1	1485
51	101.1	13168
52	102.1	2081
53	103.2	12906
54	104.1	5777
55	105.2	94248
56	106.1	21808
57	107.2	97992
58	108.2	18016
59	109.2	63472
60	110.2	10931
61	111.2	26032
62	112.2	2919
63	113.1	4525
64	114.1	1016
65	115.2	15138
66	116.1	11331
67	117.1	44720
68	118.1	15107
69	119.2	121240
70	120.2	50872
71	121.2	76160
72	122.2	13443
73	123.2	31856
74	124.2	4774
75	125.2	9532
76	126.2	1223
77	127.3	4629
78	128.2	8410
79	129.2	271232
80	130.2	40792
81	131.2	62496
82	132.2	22472
83	133.2	65728
84	134.2	16816
85	135.2	40920
86	136.2	6691
87	137.2	18896
88	138.2	4526
89	139.2	8264
90	140.2	1593
91	141.2	8470
92	142.2	7676
93	143.2	47112
94	144.2	18144
95	145.2	77224
96	146.2	20016
97	147.2	53744
98	148.2	12403
99	149.2	22984
100	150.2	4151
101	151.3	6759
102	152.2	1816
103	153.2	3102
104	154.2	2606
105	155.2	22384
106	156.2	11599
107	157.2	29912
108	158.2	29440
109	159.2	70872
110	160.2	25448
111	161.2	45288
112	162.2	9171
113	163.2	19936
114	164.3	3928
115	165.2	6025
116	166.2	1970
117	167.2	3245
118	168.2	3713
119	169.2	18472
120	170.2	6035
121	171.2	23280
122	172.3	14804
123	173.2	37320
124	174.3	15654
125	175.3	26488
126	176.3	6782
127	177.3	9054
128	178.2	2170
129	179.2	3590
130	180.2	2030
131	181.2	7466
132	182.2	6054
133	183.2	9866
134	184.3	4727
135	185.3	20488
136	186.3	9775
137	187.3	20576
138	188.3	9678
139	189.3	17560
140	190.3	3814
141	191.3	4344
142	192.2	1220
143	193.2	4422
144	194.3	2746
145	195.3	6611
146	196.3	9207
147	197.3	18376
148	198.2	7238
149	199.3	24952
150	200.3	9566
151	201.3	18880
152	202.3	7884
153	203.3	13716
154	204.3	3365
155	205.3	2486
156	206.3	829
157	207.3	4326
158	208.3	1754
159	209.3	3386
160	210.3	1980
161	211.3	57872
162	212.3	17016
163	213.3	49528
164	214.3	22240
165	215.4	19720
166	216.3	4788
167	217.3	12119
168	218.3	2401
169	219.3	2849
170	220.4	1088
171	221.3	2973
172	222.3	780
173	223.3	1540
174	224.2	723
175	225.3	11063
176	226.3	8922
177	227.3	51072
178	228.4	27352
179	229.4	19816
180	230.3	3876
181	231.4	5664
182	232.4	1495
183	233.3	2996
184	234.4	1330
185	235.4	2110
186	236.3	1115
187	237.3	1759
188	238.3	791
189	239.3	12960
190	240.3	8575
191	241.4	12663
192	242.4	5757
193	243.4	16744
194	244.4	4352
195	245.4	3794
196	246.4	1232
197	247.4	2737
198	248.4	2932
199	249.3	2213
200	250.3	869
201	251.2	841
202	252.3	931
203	253.4	44920
204	254.4	17600
205	255.4	47616
206	256.4	29616
207	257.4	95080
208	258.4	19752
209	259.4	4874
210	260.4	856
211	261.4	988
212	262.3	1082
213	263.2	735
214	264.3	575
215	265.3	920
216	266.2	451
217	267.4	8026
218	268.4	7972
219	269.4	3605
220	270.4	5567
221	271.4	4817
222	272.4	1530
223	273.5	7825
224	274.4	1985
225	275.4	952
226	276.4	388
227	277.4	663
228	278.5	233
229	279.4	590
230	280.4	689
231	281.4	151360
232	282.5	36016
233	283.4	9609
234	284.4	1710
235	285.4	2994
236	286.5	984
237	287.4	1842
238	288.4	1107
239	289.3	1797
240	290.4	971
241	291.4	705
242	292.5	227
243	293.3	329
244	294.5	302
245	295.5	5170
246	296.5	242880
247	297.5	59152
248	298.5	7264
249	299.3	8559
250	300.5	2846
251	301.4	12702
252	302.5	4769
253	303.5	7100
254	304.4	6811
255	305.4	2074
256	306.5	500
257	307.4	387
258	308.4	293
259	309.4	1709
260	310.5	619
261	311.4	1647
262	312.4	625
263	313.5	1670
264	314.3	1723
265	315.3	2760
266	316.4	1234
267	317.4	3574
268	318.5	6262
269	319.5	1631
270	320.4	460
271	321.4	265
272	322.4	194
273	323.5	611
274	324.4	195
275	325.6	773
276	326.4	530
277	327.5	2606
278	328.5	775
279	329.4	1975
280	330.5	4210
281	331.5	2998
282	332.4	948
283	333.3	490
284	335.5	177
285	337.5	1483
286	338.5	513
287	339.6	1793
288	340.5	973
289	341.5	622
290	342.5	5637
291	343.5	20416
292	344.5	10706
293	345.5	3482
294	346.5	1119
295	347.5	477
296	351.5	2136
297	352.6	3556
298	353.6	5102
299	354.6	7878
300	355.6	31840
301	356.6	8445
302	357.6	3550
303	358.5	2175
304	359.5	826
305	360.5	352
306	361.5	209
307	362.4	259
308	363.4	242
309	365.6	1312
310	366.6	1907
311	367.6	813
312	368.7	221
313	369.5	361
314	370.5	706
315	371.6	63768
316	372.6	24456
317	373.5	7005
318	374.5	1387
319	375.4	532
320	377.4	1825
321	378.5	1027
322	379.6	25008
323	380.6	8038
324	381.6	1137
325	382.5	346
326	383.4	187
327	384.4	590
328	385.6	2326
329	386.6	389824
330	387.6	125216
331	388.6	32168
332	389.6	6239
333	390.6	874
334	391.5	329
335	392.4	351
336	393.6	3570
337	394.7	14435
338	395.7	5198
339	396.7	1086
340	397.6	264
341	399.5	199
342	405.3	439
343	406.4	333
344	407.2	246
345	409.5	280
346	410.5	189
347	413.4	202
348	415.5	172
349	421.5	360
350	423.2	156
351	423.5	161
352	427.5	322
353	428.5	207
354	433.4	157
355	435.4	357
356	436.1	182
357	437.2	185
358	439.4	1207
359	440.4	388
360	441.6	574
361	442.6	502
362	443.6	168
363	447.6	414
364	448.6	154
365	449.6	606
366	450.4	153
367	451.6	946
368	452.5	565
369	453.6	479
370	454.6	273
371	455.6	979
372	456.7	721
373	457.6	357
374	465.2	229
375	465.6	156
376	466.7	191
377	467.6	487
378	468.8	802
379	469.8	29760
380	470.8	11501
381	471.7	3461
382	472.7	717
383	475.7	1654
384	476.6	613
385	477.6	241
386	481.7	249
387	482.8	1910
388	483.8	3018
389	484.8	29776
390	485.8	10949
391	486.8	3496
392	487.8	458
393	490.6	287
394	491.6	155
395	495.6	167
396	497.5	284
397	513.4	342
398	514.5	224
399	515.5	191
400	516.5	237
401	517.4	165
402	529.5	338
403	545.6	267
404	575.5	241
405	590.7	157
406	591.5	194
407	594.5	190

## Sheet: 24S-isopropenylcholesterol VIII
#"+ Scan (32.776 min) MB_1220_048.D "
#Point	X(Thompsons)	Y(Counts)
0	50.1	2430
1	51.1	3638
2	52.1	4338
3	53.1	11523
4	54.1	4120
5	55.1	158336
6	56.1	13904
7	57.1	59872
8	58.1	4445
9	59.1	9478
10	60.1	2245
11	61.1	8134
12	62	907
13	63	1476
14	64	402
15	65.1	5572
16	66	2333
17	67.1	62432
18	68.2	14922
19	69.1	146944
20	70.1	12704
21	71.1	24936
22	72.1	4922
23	73.1	204608
24	74.1	19064
25	75.1	124216
26	76.1	9045
27	77.1	24048
28	78.1	12394
29	79.1	60800
30	80.1	8603
31	81.1	116912
32	82.1	23128
33	83.2	90552
34	84.1	9108
35	85.1	14920
36	86.2	1916
37	87.1	5637
38	88.2	1664
39	89.1	9326
40	90	936
41	91.1	64072
42	92.1	11719
43	93.2	73304
44	94.1	16976
45	95.2	114808
46	96.2	14513
47	97.2	98440
48	98.2	31680
49	99.2	10655
50	100.1	1913
51	101.1	11988
52	102.1	2187
53	103.1	14205
54	104.2	5383
55	105.2	81064
56	106.1	18256
57	107.2	90104
58	108.2	17096
59	109.2	62472
60	110.2	10528
61	111.2	33984
62	112.2	5038
63	113.2	5366
64	114.2	1327
65	115.2	13521
66	116.1	11773
67	117.1	46360
68	118.1	13175
69	119.2	95824
70	120.2	43584
71	121.2	75136
72	122.2	12731
73	123.2	33632
74	124.2	7941
75	125.2	12039
76	126.2	1512
77	127.1	4164
78	128.2	7332
79	129.2	269568
80	130.2	43608
81	131.2	55112
82	132.2	19960
83	133.2	64504
84	134.2	15892
85	135.2	37976
86	136.2	8532
87	137.2	28152
88	138.2	6300
89	139.2	7639
90	140.2	1199
91	141.2	6326
92	142.1	6315
93	143.2	45256
94	144.2	15617
95	145.2	73328
96	146.2	20952
97	147.2	51816
98	148.2	13100
99	149.2	23664
100	150.2	4181
101	151.2	14354
102	152.2	4004
103	153.2	27832
104	154.2	5519
105	155.2	19496
106	156.2	6937
107	157.2	26808
108	158.2	24112
109	159.2	61976
110	160.2	27776
111	161.2	52832
112	162.2	9977
113	163.2	20552
114	164.2	3999
115	165.2	6284
116	166.2	1644
117	167.2	3288
118	168.2	3535
119	169.2	11582
120	170.2	4327
121	171.2	20328
122	172.2	9579
123	173.3	32840
124	174.2	9145
125	175.3	19560
126	176.3	3071
127	177.3	10679
128	178.3	3032
129	179.2	5308
130	180.3	5126
131	181.3	7683
132	182.2	4888
133	183.2	8163
134	184.2	2909
135	185.2	16856
136	186.3	6163
137	187.3	15244
138	188.3	6004
139	189.3	17112
140	190.3	2815
141	191.3	5250
142	192.3	2018
143	193.2	4194
144	194.2	2830
145	195.2	6494
146	196.3	6675
147	197.3	13856
148	198.3	4315
149	199.3	18664
150	200.3	6053
151	201.3	15192
152	202.3	3769
153	203.3	9548
154	204.3	1881
155	205.3	3313
156	206.1	813
157	207.2	3933
158	208.3	1976
159	209.3	2894
160	210.3	1585
161	211.3	15343
162	212.3	7398
163	213.3	34864
164	214.3	13488
165	215.4	24872
166	216.3	5929
167	217.4	25224
168	218.3	4963
169	219.3	2526
170	220.3	969
171	221.3	2311
172	222.4	855
173	223.3	1428
174	224.3	929
175	225.3	5686
176	226.3	4130
177	227.3	24232
178	228.3	17728
179	229.4	11781
180	230.4	2110
181	231.4	7549
182	232.3	1484
183	233.4	2427
184	234.3	1209
185	235.4	2372
186	236.3	1214
187	237.3	1512
188	238.4	716
189	239.3	9642
190	240.3	6865
191	241.4	9927
192	242.4	3000
193	243.4	22688
194	244.4	4867
195	245.4	5357
196	246.4	2007
197	247.4	2440
198	248.4	2682
199	249.4	2155
200	250.3	1349
201	251.3	1113
202	252.3	1233
203	253.4	33696
204	254.4	11417
205	255.4	29056
206	256.4	7923
207	257.4	17512
208	258.4	3429
209	259.4	3349
210	260.4	966
211	261.4	1653
212	262.4	680
213	263.4	498
214	264.4	466
215	265.4	876
216	266.4	439
217	267.4	6607
218	268.4	2649
219	269.4	4116
220	270.4	4207
221	271.4	21208
222	272.5	4797
223	273.4	3620
224	274.4	777
225	275.4	1119
226	276.4	242
227	277.5	212
228	278.3	178
229	279.2	263
230	279.5	281
231	280.3	403
232	281.4	24208
233	282.4	8115
234	283.4	5649
235	284.4	1478
236	285.5	4195
237	286.5	2921
238	287.5	11293
239	288.5	3414
240	289.4	1579
241	290.4	602
242	291.5	489
243	292.3	169
244	293.3	361
245	294.4	344
246	295.5	10301
247	296.5	12507
248	297.4	3928
249	298.4	1034
250	299.3	9629
251	300.4	3083
252	301.4	4902
253	302.4	3610
254	303.4	3944
255	304.4	1885
256	305.3	560
257	306.3	231
258	307.3	268
259	308.5	229
260	309.5	5493
261	310.5	13229
262	311.5	5065
263	312.4	1458
264	313.5	4151
265	314.4	5080
266	315.4	5456
267	316.4	2221
268	317.4	3234
269	318.5	6984
270	319.4	1810
271	320.5	490
272	321.5	481
273	322.5	204
274	323.4	1253
275	324.5	523
276	325.4	855
277	326.5	840
278	327.5	1412
279	328.4	944
280	329.5	2657
281	330.5	9614
282	331.4	4546
283	332.4	1258
284	333.4	775
285	334.3	160
286	335.5	212
287	337.5	879
288	338.4	429
289	339.5	2113
290	340.5	961
291	341.6	4788
292	342.5	16848
293	343.5	35664
294	344.5	18432
295	345.5	6039
296	346.5	1902
297	347.5	503
298	348.2	185
299	349.5	308
300	350.4	160
301	351.5	1962
302	352.6	789
303	353.5	2044
304	354.6	1704
305	355.5	676
306	356.5	564
307	357.6	1972
308	358.5	1449
309	359.4	899
310	360.5	298
311	361.5	283
312	362.4	225
313	363.5	235
314	364.4	169
315	365.6	7262
316	366.6	7611
317	367.6	10190
318	368.6	21792
319	369.6	50576
320	370.6	13735
321	371.6	35776
322	372.6	12346
323	373.5	3768
324	374.6	772
325	375.4	317
326	376.3	235
327	377.3	2149
328	378.3	780
329	379.6	1673
330	380.6	4432
331	381.7	1300
332	382.6	807
333	383.6	390
334	384.5	484
335	385.6	2700
336	386.6	20056
337	387.6	7332
338	388.6	1800
339	389.5	757
340	390.4	310
341	391.6	505
342	392.5	377
343	393.6	46168
344	394.7	14389
345	395.6	2620
346	396.7	295
347	397.5	171
348	399.6	597
349	400.6	11171
350	401.6	3718
351	402.6	859
352	403.7	273
353	405.4	589
354	406.4	425
355	407.6	2731
356	408.7	85960
357	409.7	27144
358	410.7	4260
359	411.9	586
360	413.6	324
361	419.4	171
362	421.5	275
363	422.4	195
364	423.5	328
365	427.7	252
366	428.6	318
367	429.5	187
368	433.4	174
369	435.3	501
370	436.4	194
371	437.4	269
372	439.4	908
373	440.3	352
374	441.6	865
375	442.7	413
376	443.6	277
377	447.4	244
378	448.4	174
379	449.5	596
380	450.6	236
381	451.3	690
382	452.4	317
383	453.5	369
384	454.6	234
385	455.6	1309
386	456.7	1499
387	457.6	612
388	458.7	244
389	461.4	181
390	465.8	535
391	466.5	351
392	467.7	443
393	468.6	343
394	469.6	996
395	470.7	1317
396	471.6	805
397	472.6	197
398	475.6	1032
399	476.8	297
400	477.7	199
401	481.7	342
402	482.9	624
403	483.8	25640
404	484.8	9960
405	485.8	2585
406	486.8	754
407	495.6	340
408	496.7	1454
409	497.8	2342
410	498.8	132096
411	499.8	53056
412	500.8	16224
413	501.9	3160
414	502.7	396
415	513.6	260
416	514.3	216
417	515.7	196
418	516.3	187
419	516.7	219
420	529.4	316
421	530.6	201
422	544.6	156
423	545.6	404
424	569.9	1153
425	570.8	422
426	575.5	297
427	576.5	160
428	587.6	150
429	591.5	242
430	619.6	179

## Sheet: 24-isopropylidenecholesterol IX
#"+ Scan (33.463 min) MB_1220_048.D "
#Point	X(Thompsons)	Y(Counts)
0	50.1	2174
1	51.1	2787
2	52	3137
3	53.1	3299
4	54.1	1732
5	55.1	39872
6	56.1	4303
7	57.1	15095
8	58.1	1564
9	59.1	4150
10	60	961
11	61.1	2426
12	62	356
13	63.1	730
14	65	1687
15	66.1	871
16	67.1	14672
17	68.1	3930
18	69.1	73792
19	70.1	6138
20	71.1	4735
21	72.1	1998
22	73.1	60176
23	74.1	6053
24	75.1	34008
25	76.1	3438
26	77.1	9847
27	78.1	10097
28	79.1	14627
29	80.2	2262
30	81.1	21896
31	82.1	5148
32	83.2	14293
33	84.2	2856
34	85.2	4720
35	86.1	836
36	87.1	2198
37	88	706
38	89.1	3155
39	90.3	425
40	91.1	14801
41	92.2	2772
42	93.1	14842
43	94.1	3835
44	95.1	19536
45	96.2	4138
46	97.2	24776
47	98.1	4195
48	99.2	2474
49	100	864
50	101.1	3968
51	102.2	702
52	103.1	4416
53	104.1	1493
54	105.2	15841
55	106.2	4039
56	107.2	15206
57	108.1	3544
58	109.2	12807
59	110.1	2699
60	111.2	45152
61	112.2	5194
62	113.1	2021
63	114.3	375
64	115.1	3048
65	116.1	3667
66	117.1	13215
67	118.1	3122
68	119.1	20184
69	120.2	8296
70	121.2	12308
71	122.2	2720
72	123.2	5084
73	124.2	2711
74	125.1	2801
75	126.1	447
76	127.2	993
77	128.1	1965
78	129.2	55040
79	130.2	8691
80	131.2	12839
81	132.2	4489
82	133.2	13360
83	134.1	3301
84	135.2	7953
85	136.2	1851
86	137.2	4082
87	138.1	1011
88	139.2	792
89	140.2	277
90	141.1	1727
91	142.2	1506
92	143.2	7772
93	144.2	3936
94	145.2	14217
95	146.2	3531
96	147.2	11407
97	148.2	2598
98	149.2	4010
99	150.2	828
100	151.2	2292
101	152.3	1061
102	153.2	1155
103	154.1	994
104	155.1	4286
105	156.1	2933
106	157.2	6503
107	158.2	6945
108	159.2	13248
109	160.2	4647
110	161.2	9485
111	162.2	1986
112	163.3	3289
113	164.2	516
114	165.2	1485
115	166.2	577
116	167.2	1013
117	168.3	868
118	169.2	4031
119	170.3	1302
120	171.2	4787
121	172.2	3195
122	173.3	7955
123	174.2	2934
124	175.3	4296
125	176.3	1363
126	177.2	2120
127	178.2	609
128	179.2	1677
129	180.2	917
130	181.2	2193
131	182.2	1385
132	183.3	2403
133	184.2	1004
134	185.2	3596
135	186.2	1965
136	187.2	3606
137	188.2	1755
138	189.3	3095
139	190.3	722
140	191.2	1276
141	192.2	378
142	193.2	1908
143	194.2	918
144	195.2	2491
145	196.2	2214
146	197.3	5361
147	198.3	1554
148	199.3	4533
149	200.3	1711
150	201.3	4206
151	202.3	1817
152	203.3	2646
153	204.3	573
154	205.3	959
155	206.2	434
156	207.2	1949
157	208.1	732
158	209.2	1287
159	210.2	717
160	211.3	13388
161	212.3	3839
162	213.3	9782
163	214.3	3999
164	215.3	4212
165	216.2	1110
166	217.2	1456
167	218.3	623
168	219.3	1484
169	220.1	444
170	221.2	916
171	222.3	378
172	223.2	689
173	224.2	275
174	225.3	2640
175	226.4	1885
176	227.3	9754
177	228.3	5324
178	229.4	3997
179	230.3	749
180	231.2	584
181	232.4	150
182	233.3	933
183	234.3	449
184	235.4	1857
185	236.3	885
186	237.4	652
187	238.2	212
188	238.4	214
189	239.3	3530
190	240.4	2034
191	241.3	2476
192	242.4	1231
193	243.3	3875
194	244.4	1235
195	245.3	923
196	246.2	317
197	247.3	600
198	248.3	1164
199	249.3	725
200	250.3	324
201	251.3	384
202	252.3	424
203	253.4	12148
204	254.3	5243
205	255.4	9333
206	256.4	5626
207	257.4	16375
208	258.4	3560
209	259.3	1097
210	260.3	430
211	261.3	316
212	262.3	458
213	263.3	316
214	264.3	295
215	265.2	541
216	266.3	199
217	267.4	2174
218	268.4	1696
219	269.4	1790
220	270.3	1289
221	271.4	1023
222	272.3	325
223	273.4	765
224	274.3	178
225	275.3	227
226	276.2	152
227	277.3	194
228	279.4	388
229	280.3	316
230	281.4	28680
231	282.4	7163
232	283.4	2914
233	284.4	683
234	285.3	901
235	286.2	324
236	287.5	1228
237	288.3	359
238	289.3	616
239	290.2	224
240	291.3	193
241	293.2	275
242	294.4	386
243	295.3	1198
244	296.5	41480
245	297.5	10469
246	298.5	1364
247	299.3	6730
248	300.4	1577
249	301.4	3295
250	302.4	1084
251	303.5	1523
252	304.4	1370
253	305.4	469
254	309.5	573
255	310.4	397
256	311.3	689
257	312.3	233
258	313.4	1430
259	314.4	1725
260	315.3	2441
261	316.3	936
262	317.4	1159
263	318.4	1567
264	319.4	580
265	323.4	333
266	325.3	279
267	326.3	212
268	327.4	782
269	328.2	243
270	329.4	979
271	330.5	1123
272	331.3	1394
273	332.3	439
274	333.3	279
275	337.5	228
276	339.5	591
277	340.4	258
278	341.4	488
279	342.5	2808
280	343.5	7325
281	344.5	4010
282	345.5	1142
283	346.4	940
284	347.5	421
285	348.3	232
286	349.3	201
287	351.5	525
288	352.4	191
289	353.5	240
290	354.4	259
291	355.2	168
292	355.7	196
293	356.4	167
294	357.4	748
295	358.6	517
296	359.4	402
297	361.4	233
298	365.5	536
299	366.5	491
300	367.5	855
301	368.6	914
302	369.6	3677
303	370.6	1275
304	371.5	9846
305	372.6	4710
306	373.5	1689
307	374.4	477
308	375.3	350
309	377.3	1884
310	378.2	745
311	379.4	479
312	380.5	336
313	383.7	164
314	384.5	232
315	385.6	649
316	386.6	62400
317	387.6	19856
318	388.6	6373
319	389.5	1265
320	390.5	205
321	391.4	334
322	392.2	227
323	392.5	227
324	393.6	4994
325	394.7	1860
326	395.6	216
327	399.7	151
328	405.3	674
329	406.4	202
330	407.5	945
331	408.7	2353
332	409.6	1035
333	410.6	390
334	421.5	294
335	422.2	153
336	423.5	151
337	433.5	153
338	435.3	400
339	437.2	216
340	439.5	821
341	440.4	377
342	441.6	229
343	447.5	234
344	449.5	363
345	451.4	705
346	452.4	375
347	453.4	496
348	455.5	419
349	456.4	221
350	465.5	218
351	466.6	171
352	467.5	206
353	468.4	272
354	469.4	161
355	470.5	670
356	471.5	295
357	475.6	285
358	483.8	5033
359	484.8	2379
360	485.8	568
361	495.6	169
362	496.8	341
363	497.8	605
364	498.8	7198
365	499.8	3254
366	500.7	933
367	501.7	237
368	513.5	402
369	514.4	237
370	515.4	164
371	516.4	214
372	529.5	362
373	530.5	241
374	531.8	1185
375	532.8	621
376	533.7	240
377	544.8	164
378	545.6	261
379	546.9	3099
380	547.9	1645
381	548.9	522
382	575.5	318
383	576.7	163
384	590.5	160
385	594.7	214
386	619.5	153
